# Supplementary material for: Root morphology and exudate availability are shaped by particle size and chemistry in Brachypodium distachyon
Source: Plant Direct. 2020 Jul 2;4(7):e00207. doi: 10.1002/pld3.207 (PMC7330624; doi:10.1002/pld3.207)
Supplement: Supplementary file 2 — Table S2 [file PLD3-4-e00207-s002.xlsx]

## Sheet: insitu
Compound annotation				Authentic reference standard information										COMPOUND IDENTIFICATION SCORES									MSMS INFORMATION	MSMS EVALUATION	ION INFORMATION				M/Z EVALUATION		Chromatographic peak information				RT EVALUATION
Compound #	Identified Metabolite	Polarity	Use for height	Molecular Formula	Exact Mass	Standard Reference InChI key	Structural classification (ClassyFire)				Name of reference matched	Source of reference evaluated for match	Library identifier (if not JGI EMA)	MSMS Score (0 to 1)	m/z score (0 to 1)	RT score (0 to 1)	Total ID Score (0 to 3)	Identification level	Identification notes	File with highest MSMS match score	RT of highest matched MSMS scan	Number of fragment matches	List of ion matches in msms spectra to EMA reference spectra		Adduct	Theoretical m/z	Measured m/z	Maximum mass cutoff	absolute mass error (delta Da)	mass error (delta ppm)	Minimum retention time (min.)	Maximum retention time (min.)	Theoretical retention time (min.)	average measured RT (min.)	RT error (absolute delta min.)	group	raw data
Unique for study	Note 1				Note 2	Flattened, neutralized	kingdom	superclass	class	subclass		Note 3	Note 3	Note 4	Note 5	Note 6		See Note 7				Note 8		Note 9	Note 10		Note 11	ppm	Note 12	Note 12	Note 13		Note 14	from max intensity between RT min and max	|theoretical RT - average measured RT|	sample	Beads_0mm	Beads_0mm.1	Beads_0mm.2	Beads_0.5mm	Beads_0.5mm.1	Beads_1mm	Beads_1mm.1	Beads_1mm.2	Beads_2mm	Beads_2mm.1	Beads_3mm	Beads_3mm.1	Beads_3mm.2
39	1-methyl-6,7-dihydroxy-1,2,3,4-tetrahydroisoquinoline	positive	Y	C10H13NO2	179.095	IBRKLUSXDYATLG-LURJTMIESA-N	Organic compounds	Organoheterocyclic compounds	Tetrahydroisoquinolines	Not available	1-METHYL-6,7-DIHYDROXY-1,2,3,4-TETRAHYDROISOQUINOLINE	EMA_HILICz_20180824	IROA06C11	1	1	1	3	Level 1+		20180620_SK_JS_Wildermuth_Particles_20180301B_QE119_Ag683775-924_USHXG01081_POS_MSMS-v2_Set2-BrachyRE-3sand-tube-MS-r1-355-2_IR01_013.h5	7.29772	6	117.071,137.060,145.066,151.076,163.076,180.103	0.888107	[M+H]+	180.102	180.102	10	0.0003982	2.21097	7	7.4	7.35558	7.25329	0.102294	0042_1-methyl-6_7-dihydroxy-1_2_3_4-tetrahydroisoquinoline_positive_M+H180p1019_7p36	6379.5	0	8768.14	0	0	5013.62	4412.14	4156.14	13934.2	4583.03	7710.15	4583.02	0
49	1-methyladenosine	positive	Y	C11H15N5O4	281.112	GFYLSDSUCHVORB-IOSLPCCCSA-N	Organic compounds	Nucleosides, nucleotides, and analogues	Purine nucleosides	Not available	1-methyladenosine	EMA_HILICz_20180824	QCsopV3c38	1	1	1	3	Level 1+		20180618_SK_JS_Wildermuth_Particles_20180301A_QE119_Ag683775-924_USHXG01081_POS_MSMS-v2_Set1-BrachyRE-2mm-jar-MS-r2-338-1_IR01_088.h5	9.74726	2	150.078,282.121	0.624969	[M+H]+	282.12	282.121	10	0.0011229	3.98023	9.45	9.95	9.97672	9.74295	0.233773	0053_1-methyladenosine_positive_M+H282p1197_9p98	291191	470910	316919	10918.1	115713	120137	54628.8	37036.1	241583	449817	506268	340300	404119
5	2-hydroxypyridine	positive	Y	C5H5NO	95.0371	UBQKCCHYAOITMY-UHFFFAOYSA-N	Organic compounds	Organoheterocyclic compounds	Pyridines and derivatives	Hydropyridines	2-HYDROXYPYRIDINE	EMA_HILICz_20180824	IROA05E12	1	1	1	3	Level 1+		20180622_SK_JS_Wildermuth_Particles_20180301C_QE119_Ag683775-924_USHXG01081_POS_MSMS-v2_Set3-TxCtrl-clay-jar-aREwash2-r1-354-5_IR01_070.h5	1.41624	3	51.024,78.035,96.045	0.896712	[M+H]+	96.0444	96.0452	10	0.00082453	8.58488	1.12501	1.5	1.26471	1.21652	0.048196	0005_2-hydroxypyridine_positive_M+H96p0444_1p26	1.3877e+06	807284	1360252	278041	149941	3.26505e+06	1.62944e+06	34319.5	1.32573e+06	143323	840660	1.33776e+06	970930
114	2,3-dihydroxybenzoic acid	negative	Y	C7H6O4	154.027	GLDQAMYCGOIJDV-UHFFFAOYSA-N	Organic compounds	Benzenoids	Benzene and substituted derivatives	Benzoic acids and derivatives	2,3-DIHYDROXYBENZOATE	EMA_HILICz_20180824	IROA05D05	1	1	1	3	Level 1+	2,5 at known different RT	20180622_SK_JS_Wildermuth_Particles_20180301C_QE119_Ag683775-924_USHXG01081_NEG_MSMS-v2_Set3-TxCtrl-1sand-jar-aRE-r1-362-3_IR02_059.h5	3.4338	3	108.020,109.028,153.018	0.89696	[M-H]-	153.019	153.02	20	0.0006172	4.03348	3.36396	3.52043	3.39864	3.43326	0.0346262	0025_2_3-dihydroxybenzoic_acid_negative_M-H153p0193_3p40	0	0	0	0	0	0	0	0	0	5589.79	0	0	0
51	2',3'-cyclic AMP	positive	Y	C10H12N5O6P	329.053	KMYWVDDIPVNLME-KQYNXXCUSA-N	Organic compounds	Nucleosides, nucleotides, and analogues	Purine nucleotides	Cyclic purine nucleotides	ADENOSINE 2',3'-CYCLIC MONOPHOSPHATE	EMA_HILICz_20180824	IROA03A03	1	1	1	3	Level 1+		20180620_SK_JS_Wildermuth_Particles_20180301B_QE119_Ag683775-924_USHXG01081_POS_MSMS-v2_Set2-BrachyRE-p5mm-tube-MS-r1-344-2_IR01_043.h5	9.92603	3	98.985,136.062,330.061	0.826707	[M+H]+	330.06	330.061	10	0.000894	2.7086	9.74276	10.0675	9.7815	9.90474	0.123243	0055_2_3cyclic_AMP_positive_M+H330p0598_9p78	132511	152252	73768.8	0	0	0	0	0	0	70633.2	174719	117268	192080
105	2/3-hydroxybenzoic acid	negative	Y	C7H6O3	138.032	IJFXRHURBJZNAO-UHFFFAOYSA-N	Organic compounds	Benzenoids	Benzene and substituted derivatives	Benzoic acids and derivatives	3-HYDROXYBENZOATE	EMA_HILICz_20180824	IROA06D01	1	1	1	3	Level 1+	isomers, two unresolvable peaks	20180622_SK_JS_Wildermuth_Particles_20180301C_QE119_Ag683775-924_USHXG01081_NEG_MSMS-v2_Set3-TxCtrl-p5mm-jar-aRE-r1-346-3_IR02_065.h5	2.21967	3	93.033,136.890,137.023	0.908787	[M-H]-	137.024	137.022	20	0.0020179	14.7266	1.93	2.6	2.61941	2.27991	0.339505	0016_3-hydroxybenzoic_acid_negative_M-H137p0244_2p62	357122	150834	54893.2	881671	637510	2.04146e+06	1.97621e+06	3671548	354857	310684	451826	334373	66257.4
99	2/4-hydroxycinnamic acid	negative	Y	C9H8O3	164.047	NGSWKAQJJWESNS-ZZXKWVIFSA-N	Organic compounds	Phenylpropanoids and polyketides	Cinnamic acids and derivatives	Hydroxycinnamic acids and derivatives	4-COUMARATE	EMA_HILICz_20180824	IROA07A03	1	1	1	3	Level 1+	isomers	20180620_SK_JS_Wildermuth_Particles_20180301B_QE119_Ag683775-924_USHXG01081_NEG_MSMS-v2_Set2-BrachyRE-0mm-tube-MS-r2-348-2_IR02_086.h5	1.36287	2	119.048,163.037	0.945361	[M-H]-	163.04	163.038	20	0.001938	11.8867	1.28	1.6	1.41712	1.47964	0.0625146	0010_4-coumaric_acid_negative_M-H163p0400_1p42	3.63567e+06	2835587	4.76763e+06	443392	234812	314777	471562	488056	1.04103e+06	714125	978803	926131	578519
141	3-dehydroshikimic acid and/or isomers	negative	Y	C7H8O5	172.037	SLWWJZMPHJJOPH-PHDIDXHHSA-N	Organic compounds	Organic oxygen compounds	Organooxygen compounds	Carbonyl compounds	3-DEHYDROSHIKIMATE	EMA_HILICz_20180824	IROA02A07	1	1	1	3	Level 1+	isomerstwo unresolvable peaks	20180622_SK_JS_Wildermuth_Particles_20180301C_QE119_Ag683775-924_USHXG01081_NEG_MSMS-v2_Set3-TxCtrl-2mm-jar-aRE-r1-339-3_IR02_038.h5	10.2562	10	65.038,69.033,71.012,81.033,99.043,109.028,111.008,127.039,143.034,171.029	0.852929	[M-H]-	171.03	171.028	20	0.0016266	9.51062	10.0821	10.5209	10.5677	10.2925	0.275207	0052_3-dehydroshikimic_acid_negative_M-H171p0299_10p57	0	0	0	0	0	0	0	0	0	0	0	0	0
32	3-methoxytyramine	positive	Y	C9H13NO2	167.095	DIVQKHQLANKJQO-UHFFFAOYSA-N	Organic compounds	Benzenoids	Phenols	Methoxyphenols	3-METHOXYTYRAMINE	EMA_HILICz_20180824	IROA05G08	1	1	1	3	Level 1+		20180620_SK_JS_Wildermuth_Particles_20180301B_QE119_Ag683775-924_USHXG01081_POS_MSMS-v2_Set2-BrachyRE-5mm-tube-MS-r1-329-2_IR01_094.h5	5.61836	8	91.055,95.050,119.050,123.082,136.053,137.060,151.076,168.070	0.84397	[M+H]+	168.102	168.102	10	0.0005052	3.00532	5.42493	5.76999	5.56443	5.626	0.0615745	0034_3-methoxytyramine_positive_M+H168p1019_5p56	988110	754575	2776975	200518	124887	155701	110361	70626.9	443360	507655	509684	299689	153741
70	4-aminobutanoic acid	positive	Y	C4H9NO2	103.063	BTCSSZJGUNDROE-UHFFFAOYSA-N	Organic compounds	Organic acids and derivatives	Carboxylic acids and derivatives	Amino acids, peptides, and analogues	4-AMINOBUTANOATE	EMA_HILICz_20180824	IROA04D06	1	1	1	3	Level 1+	isomerstwo or more unresolvable peaks	20180622_SK_JS_Wildermuth_Particles_20180301C_QE119_Ag683775-924_USHXG01081_POS_MSMS-v2_Set3-TxCtrl-5mm-jar-aREwash2-r1-332-5_IR01_076.h5	13.7824	5	68.050,69.034,86.061,87.045,104.071	0.96832	[M+H]+	104.071	104.071	10	0.0007881	7.57274	13.67	14.1	13.6766	13.8442	0.167563	0087_4-aminobutanoic_acid_positive_M+H104p0706_13p68	5542099	6.15417e+06	4369458	14472872	9314125	3413327	4557371	4424559	15283362	2.63556e+06	3122178	2.8354e+06	2874337
67	4-guanidinobutanoic acid	positive	Y	C5H11N3O2	145.085	TUHVEAJXIMEOSA-UHFFFAOYSA-N	Organic compounds	Organic acids and derivatives	Carboxylic acids and derivatives	Amino acids, peptides, and analogues	4-GUANIDINOBUTANOATE	EMA_HILICz_20180824	IROA03G09	1	1	1	3	Level 1+	unstable RTs	20180618_SK_JS_Wildermuth_Particles_20180301A_QE119_Ag683775-924_USHXG01081_POS_MSMS-v2_Set1-BrachyRE-p5sand-jar-MS-r3-365-1_IR01_079.h5	13.3117	8	60.057,86.061,87.045,104.071,111.056,128.083,129.066,146.093	0.92879	[M+H]+	146.092	146.093	10	0.0004744	3.24726	13.1	13.5	13.1372	13.3258	0.188623	0084_4-guanidinobutanoic_acid_positive_M+H146p0924_13p14	2.12756e+06	1.4016e+06	1.13417e+06	2.91356e+06	5.86581e+06	2.18458e+06	1.27765e+06	1.17509e+06	17501998	1.02242e+06	1.02681e+06	1.44028e+06	726747
123	4-hydroxy-2-quinolinecarboxylic acid and/or isomers	negative	Y	C10H7NO3	189.043	HCZHHEIFKROPDY-UHFFFAOYSA-N	Organic compounds	Organoheterocyclic compounds	Quinolines and derivatives	Quinoline carboxylic acids	4-HYDROXY-2-QUINOLINECARBOXYLIC ACID	EMA_HILICz_20180824	IROA05B09	1	1	1	3	Level 1+	isomers	20180622_SK_JS_Wildermuth_Particles_20180301C_QE119_Ag683775-924_USHXG01081_NEG_MSMS-v2_Set3-TxCtrl-1sand-jar-aRE-r1-362-3_IR02_059.h5	6.85546	3	144.044,159.031,188.034	0.89717	[M-H]-	188.035	188.034	20	0.0017121	9.10521	6.79331	7.1254	7.2728	6.9167	0.356099	0034_4-hydroxy-2-quinolinecarboxylic_acid_negative_M-H188p0353_7p27	38362.5	44802.3	51164	14583.3	33679.1	103347	49676.3	122232	55860.1	46719.3	45797.2	76845.6	71251.1
103	4-hydroxybenzoic acid	negative	Y	C7H6O3	138.032	FJKROLUGYXJWQN-UHFFFAOYSA-N	Organic compounds	Benzenoids	Benzene and substituted derivatives	Benzoic acids and derivatives	4-HYDROXYBENZOATE	EMA_HILICz_20180824	IROA05A05	1	1	1	3	Level 1+		20180622_SK_JS_Wildermuth_Particles_20180301C_QE119_Ag683775-924_USHXG01081_NEG_MSMS-v2_Set3-TxCtrl-p5mm-jar-aRE-r1-346-3_IR02_065.h5	1.72581	3	65.038,93.033,137.023	0.873459	[M-H]-	137.024	137.022	20	0.0019798	14.4485	1.55795	1.75961	1.59657	1.60808	0.0115122	0014_4-hydroxybenzoic_acid_negative_M-H137p0244_1p60	798650	825597	592336	414279	289948	929870	675029	350738	1.28786e+06	241740	382272	648982	460923
62	4-imidazoleacetic acid	positive	Y	C5H6N2O2	126.043	PRJKNHOMHKJCEJ-UHFFFAOYSA-N	Organic compounds	Organoheterocyclic compounds	Azoles	Imidazoles	4-IMIDAZOLEACETIC ACID	EMA_HILICz_20180824	IROA04C06	1	1	1	3	Level 1+		20180618_SK_JS_Wildermuth_Particles_20180301A_QE119_Ag683775-924_USHXG01081_POS_MSMS-v2_Set1-BrachyRE-0mm-jar-MS-r2-348-1_IR01_016.h5	12.8075	2	81.046,127.051	0.97924	[M+H]+	127.05	127.051	10	0.0006349	4.99724	12.6249	13.4757	12.8661	12.9611	0.0950018	0079_4-imidazoleacetic_acid_positive_M+H127p0502_12p87	361066	712874	364784	488160	275747	347954	483085	467030	802993	417490	486884	400508	339098
93	4-methoxyphenylacetic acid	negative	Y	C9H10O3	166.063	NRPFNQUDKRYCNX-UHFFFAOYSA-N	Organic compounds	Benzenoids	Phenol ethers	Anisoles	4-methoxyphenylacetic acid	EMA_HILICz_20180824	NMLQCsopV3c01	0	1	1	2	Level 1				0			[M-H]-	165.056	165.054	20	0.0017571	10.6455	1.07774	1.15236	1.08815	1.10578	0.0176343	0004_4-methoxyphenylacetic_acid_negative_M-H165p0557_1p09	961689	1485947	709514	1.23504e+06	943372	961027	1.03838e+06	803665	1.59898e+06	588613	508027	321643	275805
29	4-quinolinecarboxylic acid and/or isomers	positive	Y	C10H7NO2	173.048	VQMSRUREDGBWKT-UHFFFAOYSA-N	Organic compounds	Organoheterocyclic compounds	Quinolines and derivatives	Quinoline carboxylic acids	4-QUINOLINECARBOXYLIC ACID	EMA_HILICz_20180824	IROA06C09	1	1	0.5	2.5	Level 1+	mix of isomers? multiple peaks overlapped or at shifted RTs	20180618_SK_JS_Wildermuth_Particles_20180301A_QE119_Ag683775-924_USHXG01081_POS_MSMS-v2_Set1-BrachyRE-3mm-jar-MS-r3-335-1_IR01_082.h5	5.16793	3	130.066,146.061,174.055	0.969879	[M+H]+	174.055	174.056	10	0.0006459	3.7109	4.59892	5.81777	4.78	5.09961	0.319614	0031_4-quinolinecarboxylic_acid_positive_M+H174p0550_4p78	438540	899638	546066	555300	738978	1.04415e+06	1.04634e+06	1.09555e+06	1.78847e+06	894326	767488	1.31502e+06	886844
9	5'-deoxyadenosine	positive	Y	C10H13N5O3	251.102	XGYIMTFOTBMPFP-KQYNXXCUSA-N	Organic compounds	Nucleosides, nucleotides, and analogues	5'-deoxyribonucleosides	Not available	5'-DEOXYADENOSINE	EMA_HILICz_20180824	IROA03H08	1	1	1	3	Level 1+		20180622_SK_JS_Wildermuth_Particles_20180301C_QE119_Ag683775-924_USHXG01081_POS_MSMS-v2_Set3-TxCtrl-1mm-jar-aREwash2-r1-343-5_IR01_025.h5	1.70519	4	73.029,117.055,136.062,252.109	0.84388	[M+H]+	252.109	252.109	10	0.0001554	0.6164	1.53244	1.87207	1.64363	1.71453	0.0708928	0009_5deoxyadenosine_positive_M+H252p1091_1p64	129206	150561	152033	100223	96955.9	123467	73769.3	152297	200488	171620	119342	131233	140272
14	5'-methylthioadenosine	positive	Y	C11H15N5O3S	297.09	WUUGFSXJNOTRMR-IOSLPCCCSA-N	Organic compounds	Nucleosides, nucleotides, and analogues	5'-deoxyribonucleosides	5'-deoxy-5'-thionucleosides	5'-METHYLTHIOADENOSINE	EMA_HILICz_20180824	IROA01D05	1	1	1	3	Level 1+		20180618_SK_JS_Wildermuth_Particles_20180301A_QE119_Ag683775-924_USHXG01081_POS_MSMS-v2_Set1-BrachyRE-2mm-jar-MS-r1-337-1_IR01_034.h5	1.49435	7	61.012,75.027,97.029,136.062,145.032,163.042,298.097	0.92516	[M+H]+	298.097	298.098	10	0.0007013	2.35259	1.44844	1.67686	1.50865	1.52703	0.0183839	0014_5methylthioadenosine_positive_M+H298p0969_1p51	1.94312e+06	1.92797e+06	1.76548e+06	1.02108e+06	734912	128054	259204	886578	3.44732e+06	4240001	3.86875e+06	1.85608e+06	1.71458e+06
34	acetyl-hexosamine	positive	Y	C8H15NO6	221.09	OVRNDRQMDRJTHS-CBQIKETKSA-N	Organic compounds	Organic oxygen compounds	Organooxygen compounds	Carbohydrates and carbohydrate conjugates	N-ACETYL-D-GALACTOSAMINE	EMA_HILICz_20180824	IROA04A03	1	1	1	3	Level 1+		20180622_SK_JS_Wildermuth_Particles_20180301C_QE119_Ag683775-924_USHXG01081_POS_MSMS-v2_Set3-TxCtrl-5mm-jar-aREwash1-r1-332-4_IR01_016.h5	6.01778	14	60.045,80.050,84.045,96.045,97.029,98.061,109.029,126.055,127.039,138.055,144.065,168.065,186.076,204.086	0.801516	[M+H]+	222.097	222.098	10	0.0005058	2.27738	5.7	6.25	5.64106	6.09431	0.453252	0036_N-acetyl-galactosamine_positive_M+H222p0972_5p64	2.75139e+06	2.23795e+06	2413986	987865	1.01818e+06	1.1393e+06	717768	1.21817e+06	2.66429e+06	2354435	3.35359e+06	3.14473e+06	644577
15	acetylcholine	positive	Y	C7H16NO2+	146.118	OIPILFWXSMYKGL-UHFFFAOYSA-N	Organic compounds	Organic nitrogen compounds	Organonitrogen compounds	Quaternary ammonium salts	ACETYLCHOLINE	EMA_HILICz_20180824	IROA04D08	0.5	1	1	2.5	Level 1+		20180620_SK_JS_Wildermuth_Particles_20180301B_QE119_Ag683775-924_USHXG01081_POS_MSMS-v2_Set2-BrachyRE-clay-tube-MS-r3-353-2_IR01_076.h5	1.83606	2	87.045,146.118	0.113943	[M]+	146.118	146.118	10	0.000564	3.85991	1.67	2.1	1.77218	1.93631	0.164135	0015_acetylcholine_positive_M146p1176_1p77	120584	151180	95276.7	449781	502671	134978	112062	171180	1.11317e+06	320181	150261	129454	138579
17	adenine	positive	Y	C5H5N5	135.054	GFFGJBXGBJISGV-UHFFFAOYSA-N	Organic compounds	Organoheterocyclic compounds	Imidazopyrimidines	Purines and purine derivatives	ADENINE	EMA_HILICz_20180824	IROA03F01	1	1	1	3	Level 1+		20180622_SK_JS_Wildermuth_Particles_20180301C_QE119_Ag683775-924_USHXG01081_POS_MSMS-v2_Set3-TxCtrl-2mm-jar-aREwash1-r1-339-4_IR01_022.h5	2.0812	2	119.035,136.062	0.975514	[M+H]+	136.062	136.062	10	0.0005115	3.75932	2.05923	2.49371	2.26983	2.30498	0.0351527	0018_adenine_positive_M+H136p0618_2p27	197542528	140643040	125511928	147991120	118727816	104549136	54161232	54555648	296921728	168076352	190536288	110477128	50395312
21	adenosine	positive	Y	C10H13N5O4	267.097	OIRDTQYFTABQOQ-KQYNXXCUSA-N	Organic compounds	Nucleosides, nucleotides, and analogues	Purine nucleosides	Not available	ADENOSINE	EMA_HILICz_20180824	IROA04B09	1	1	1	3	Level 1+	two peaks overlapping	20180618_SK_JS_Wildermuth_Particles_20180301A_QE119_Ag683775-924_USHXG01081_POS_MSMS-v2_Set1-BrachyRE-2mm-jar-MS-r2-338-1_IR01_088.h5	2.74648	5	57.034,73.029,85.030,136.062,268.105	0.88786	[M+H]+	268.104	268.105	10	0.0007331	2.73439	2.65	2.9	2.69982	2.71733	0.0175099	0022_adenosine_positive_M+H268p1041_2p70	6372891	10023830	7755548	11075972	24710784	15896503	6055546	7.13016e+06	37614496	15806217	7015620	15034640	6672577
61	alanine	positive	Y	C3H7NO2	89.0477	QNAYBMKLOCPYGJ-REOHCLBHSA-N	Organic compounds	Organic acids and derivatives	Carboxylic acids and derivatives	Amino acids, peptides, and analogues	L-ALANINE	EMA_HILICz_20180824	IROA01E01	1	1	1	3	Level 1+		20180620_SK_JS_Wildermuth_Particles_20180301B_QE119_Ag683775-924_USHXG01081_POS_MSMS-v2_Set2-BrachyRE-3sand-tube-MS-r1-355-2_IR01_013.h5	12.773	2	72.082,90.056	0.711475	[M+H]+	90.055	90.0557	10	0.00076668	8.51347	12.6	13	12.6387	12.7893	0.150606	0078_alanine_positive_M+H90p0550_12p64	139085	17384.4	5529.08	0	0	0	8043.82	0	0	0	18347	0	0
25	allantoin	positive	Y	C4H6N4O3	158.044	POJWUDADGALRAB-UHFFFAOYSA-N	Organic compounds	Organoheterocyclic compounds	Azoles	Imidazoles	ALLANTOIN	EMA_HILICz_20180824	IROA02B05	1	1	1	3	Level 1+		20180620_SK_JS_Wildermuth_Particles_20180301B_QE119_Ag683775-924_USHXG01081_POS_MSMS-v2_Set2-BrachyRE-clay-tube-MS-r1-351-2_IR01_034.h5	4.03538	5	61.041,73.041,88.052,99.020,116.046	0.908046	[M+H]+	159.051	159.052	10	0.0005851	3.67869	3.94558	4.4003	4.34367	4.09979	0.243878	0027_allantoin_positive_M+H159p0513_4p34	818892	634272	592318	1.27984e+06	1.47112e+06	747895	660245	1.23465e+06	2.29659e+06	785565	999968	506730	454823
84	arginine	positive	Y	C6H14N4O2	174.112	ODKSFYDXXFIFQN-BYPYZUCNSA-N	Organic compounds	Organic acids and derivatives	Carboxylic acids and derivatives	Amino acids, peptides, and analogues	L-ARGININE	EMA_HILICz_20180824	IROA02E12	1	1	1	3	Level 1+		20180620_SK_JS_Wildermuth_Particles_20180301B_QE119_Ag683775-924_USHXG01081_POS_MSMS-v2_Set2-BrachyRE-3sand-tube-MS-r2-356-2_IR01_061.h5	16.5938	13	60.057,70.066,72.082,97.077,112.088,113.071,114.104,115.088,116.071,130.098,157.109,158.093,175.120	0.946516	[M+H]+	175.119	175.12	10	0.0006842	3.90706	16.3328	16.8969	16.5397	16.6398	0.100058	0101_arginine_positive_M+H175p1190_16p54	880038	834411	722022	149454	1.89591e+06	0	0	0	1.63808e+06	114834	963146	733770	394446
158	asparagine	negative	Y	C4H8N2O3	132.053	DCXYFEDJOCDNAF-REOHCLBHSA-N	Organic compounds	Organic acids and derivatives	Carboxylic acids and derivatives	Amino acids, peptides, and analogues	asparagine	EMA_HILICz_20180824	NMLQCsopV3c72	1	1	1	3	Level 1+		20180618_SK_JS_Wildermuth_Particles_20180301A_QE119_Ag683775-924_USHXG01081_NEG_MSMS-v2_Set1-BrachyRE-2mm-jar-MS-r1-337-1_IR02_035.h5	14.0196	11	58.028,70.028,71.012,71.023,72.007,86.023,95.023,111.018,113.034,114.018,131.044	0.924564	[M-H]-	131.046	131.044	20	0.0019321	14.7437	13.7465	14.4253	13.6753	13.9077	0.232475	0069_asparagine_negative_M-H131p0462_13p68	503308	996750	302237	2.96336e+06	2.35358e+06	639478	314393	883733	3.9879e+06	321420	1.29829e+06	403073	516047
83	aspartic acid	positive	Y	C4H7NO4	133.038	CKLJMWTZIZZHCS-REOHCLBHSA-N	Organic compounds	Organic acids and derivatives	Carboxylic acids and derivatives	Amino acids, peptides, and analogues	L-ASPARTATE	EMA_HILICz_20180824	IROA01F05	1	1	1	3	Level 1+		20180620_SK_JS_Wildermuth_Particles_20180301B_QE119_Ag683775-924_USHXG01081_POS_MSMS-v2_Set2-BrachyRE-0mm-tube-MS-r2-348-2_IR01_085.h5	16.0087	5	70.030,74.025,88.040,116.035,134.045	0.895435	[M+H]+	134.045	134.045	10	0.0005695	4.24858	15.8	16.3934	15.6392	15.9387	0.299497	0100_aspartic_acid_positive_M+H134p0448_15p64	1.17612e+06	1.22144e+06	926621	206289	1.88108e+06	352072	228260	808122	475788	614631	1.16088e+06	878224	1.4816e+06
102	azelaic acid	negative	Y	C9H16O4	188.105	BDJRBEYXGGNYIS-UHFFFAOYSA-N	Organic compounds	Lipids and lipid-like molecules	Fatty Acyls	Fatty acids and conjugates	AZELAIC ACID	EMA_HILICz_20180824	IROA06A10	1	1	1	3	Level 1+	poor peak shape, unstable RT	20180620_SK_JS_Wildermuth_Particles_20180301B_QE119_Ag683775-924_USHXG01081_NEG_MSMS-v2_Set2-BrachyRE-1sand-tube-MS-r2-360-2_IR02_029.h5	1.94636	5	57.033,97.064,123.080,125.095,187.095	0.858623	[M-H]-	187.098	187.096	20	0.0017198	9.192	1.53304	2.1263	1.92337	1.85931	0.0640632	0013_azelaic_acid_negative_M-H187p0976_1p92	285513	303282	243745	2.12474e+06	691829	631480	1467894	3.32071e+06	2.7797e+06	715960	296862	251428	486545
95	benzoic acid	negative	Y	C7H6O2	122.037	WPYMKLBDIGXBTP-UHFFFAOYSA-N	Organic compounds	Benzenoids	Benzene and substituted derivatives	Benzoic acids and derivatives	Benzoic acid	EMA_HILICz_20180824	QCsopV3c04	1	1	1	3	Level 1+		20180622_SK_JS_Wildermuth_Particles_20180301C_QE119_Ag683775-924_USHXG01081_NEG_MSMS-v2_Set3-TxCtrl-clay-jar-aREwash2-r1-354-5_IR02_071.h5	1.3143	2	93.033,121.028	0.975633	[M-H]-	121.029	121.028	20	0.0019115	15.7937	1.15438	1.35806	1.21227	1.2167	0.00443015	0006_benzoic_acid_negative_M-H121p0295_1p21	1.86889e+06	1.79135e+06	999612	4.53485e+06	1.72011e+06	4.27248e+06	4556301	4.82882e+06	2.95905e+06	2.59937e+06	1.95855e+06	2052322	2114155
72	beta-alanine	positive	Y	C3H7NO2	89.0477	UCMIRNVEIXFBKS-UHFFFAOYSA-N	Organic compounds	Organic acids and derivatives	Carboxylic acids and derivatives	Amino acids, peptides, and analogues	BETA-ALANINE	EMA_HILICz_20180824	IROA01C03	1	1	1	3	Level 1+	overlapping peaks	20180622_SK_JS_Wildermuth_Particles_20180301C_QE119_Ag683775-924_USHXG01081_POS_MSMS-v2_Set3-TxCtrl-1mm-jar-aRE-r1-343-3_IR01_097.h5	13.7803	3	61.029,72.045,90.056	0.839933	[M+H]+	90.055	90.0557	10	0.0007492	8.31936	13.6941	13.85	13.6333	13.8044	0.171103	0089_beta-alanine_positive_M+H90p0550_13p63	106046	0	18727.8	0	0	0	7854.26	0	104359	0	0	0	0
41	betaine	positive	Y	C5H12NO2+	118.086	KWIUHFFTVRNATP-UHFFFAOYSA-O	Organic compounds	Organic acids and derivatives	Carboxylic acids and derivatives	Amino acids, peptides, and analogues	BETAINE	EMA_HILICz_20180824	IROA02B01	1	1	0.5	2.5	Level 1+		20180622_SK_JS_Wildermuth_Particles_20180301C_QE119_Ag683775-924_USHXG01081_POS_MSMS-v2_Set3-TxCtrl-3mm-jar-aREwash1-r1-336-4_IR01_013.h5	7.67675	3	58.066,59.074,118.086	0.973008	[M]+	118.086	118.087	10	0.0007219	6.11333	7.17436	8.08175	7.08709	7.61097	0.523875	0044_betaine_positive_M118p0863_7p09	81768760	111742936	38159364	490158240	358268704	215116368	335854048	559607936	701337536	318945376	264558976	249211824	167358832
22	biotin	positive	Y	C10H16N2O3S	244.088	YBJHBAHKTGYVGT-ZKWXMUAHSA-N	Organic compounds	Organoheterocyclic compounds	Biotin and derivatives	Not available	BIOTIN	EMA_HILICz_20180824	IROA06E04	1	1	1	3	Level 1+		20180622_SK_JS_Wildermuth_Particles_20180301C_QE119_Ag683775-924_USHXG01081_POS_MSMS-v2_Set3-TxCtrl-0mm-jar-aRE-r1-350-3_IR01_094.h5	3.03404	13	97.040,105.070,123.026,125.042,139.058,166.069,167.052,184.079,192.048,199.090,209.075,227.085,245.095	0.88534	[M+H]+	245.095	245.096	10	0.0001262	0.514901	2.91871	3.16583	3.02362	3.08712	0.0634968	0024_biotin_positive_M+H245p0955_3p02	3299.52	0	0	4450.46	0	0	0	3979.26	3542.64	2244.07	12294.3	5772.72	6483.48
127	C6 sugar alcohol (ex. sorbitol, galactitol, mannitol)	negative	Y	C6H14O6	182.079	FBPFZTCFMRRESA-JGWLITMVSA-N	Organic compounds	Organic oxygen compounds	Organooxygen compounds	Carbohydrates and carbohydrate conjugates	D-SORBITOL	EMA_HILICz_20180824	IROA06G08	1	1	1	3	Level 1+	isomers	20180618_SK_JS_Wildermuth_Particles_20180301A_QE119_Ag683775-924_USHXG01081_NEG_MSMS-v2_Set1-BrachyRE-1sand-jar-MS-r3-361-1_IR02_023.h5	7.98025	19	57.033,58.004,59.012,69.033,71.012,72.991,73.028,83.012,85.028,87.007,89.022,97.028,101.022,113.023,115.038,119.033,131.033,163.059,181.070	0.864234	[M-H]-	181.072	181.07	20	0.0016767	9.25987	7.85	8.75	8.26258	8.07412	0.188454	0038_sorbitol_negative_M-H181p0717_8p26	1.00912e+06	6.08817e+06	2670607	6046969	1333528	6.2249e+06	7.89157e+06	4.051e+06	2.23568e+06	2.14602e+06	513727	467577	3262835
111	caffeic acid	negative	Y	C9H8O4	180.042	QAIPRVGONGVQAS-RQOWECAXSA-N	Organic compounds	Phenylpropanoids and polyketides	Cinnamic acids and derivatives	Hydroxycinnamic acids and derivatives	CAFFEATE	EMA_HILICz_20180824	IROA05C08	1	1	1	3	Level 1+		20180622_SK_JS_Wildermuth_Particles_20180301C_QE119_Ag683775-924_USHXG01081_NEG_MSMS-v2_Set3-TxCtrl-p5mm-jar-aRE-r1-346-3_IR02_065.h5	2.74401	3	134.036,135.044,179.034	0.918523	[M-H]-	179.035	179.034	20	0.0013411	7.49072	2.7342	2.9661	2.90943	2.82769	0.0817412	0022_caffeic_acid_negative_M-H179p0350_2p91	306389	215757	210179	1.96995e+06	1.20918e+06	22188428	9636780	17999924	561343	547623	1126805	2.41792e+06	1.62088e+06
59	carnitine	positive	Y	C7H16NO3+	162.112	PHIQHXFUZVPYII-ZCFIWIBFSA-O	Organic compounds	Organic nitrogen compounds	Organonitrogen compounds	Quaternary ammonium salts	L-CARNITINE	EMA_HILICz_20180824	IROA03C01	1	1	1	3	Level 1+	but multiple peaks at different RTs	20180622_SK_JS_Wildermuth_Particles_20180301C_QE119_Ag683775-924_USHXG01081_POS_MSMS-v2_Set3-TxCtrl-p5sand-jar-aRE-r1-366-3_IR01_010.h5	12.5987	5	60.082,85.029,102.092,103.039,162.112	0.958932	[M]+	162.112	162.113	10	0.0005259	3.24404	12.2614	13.1668	12.5035	12.7336	0.230052	0065_carnitine_positive_M162p1125_12p50	115755	138844	80535.5	197001	51811.9	212869	360081	168862	341404	767067	43492.3	39149.1	347478
125	chlorogenic acid and/or isomers	negative	Y	C16H18O9	354.095	CWVRJTMFETXNAD-JUHZACGLSA-N	Organic compounds	Organic oxygen compounds	Organooxygen compounds	Alcohols and polyols	chlorogenic acid	EMA_HILICz_20180824	NMLC0510	1	1	0.5	2.5	Level 1+	isomerstwo overlapping peaks, same intensity ratio, RT shifted	20180620_SK_JS_Wildermuth_Particles_20180301B_QE119_Ag683775-924_USHXG01081_NEG_MSMS-v2_Set2-BrachyRE-5mm-tube-MS-r1-329-2_IR02_095.h5	7.77948	5	135.043,173.043,179.032,191.053,353.085	0.48717	[M-H]-	353.088	353.086	20	0.0018113	5.12989	7.58603	7.94507	8.33603	7.75387	0.582153	0036_chlorogenic_acid_negative_M-H353p0878_8p34	123582	237227	54502.9	11180	0	9754.76	9540.02	52996.7	58714.4	39300.3	31027.2	25703	0
24	choline o-sulfuric acid	positive	Y	C5H14NO4S+	184.064	WXCQAWGXWVRCGP-UHFFFAOYSA-O	Organic compounds	Organic acids and derivatives	Organic sulfuric acids and derivatives	Sulfuric acid esters	Choline O-Sulfate	EMA_HILICz_20180824	NMLC1601	1	1	1	3	Level 1+		20180622_SK_JS_Wildermuth_Particles_20180301C_QE119_Ag683775-924_USHXG01081_POS_MSMS-v2_Set3-TxCtrl-p5sand-jar-aRE-r1-366-3_IR01_010.h5	3.67813	5	58.066,60.082,86.097,104.107,184.064	0.898707	[M]+	184.064	184.064	10	0.0006826	3.7085	3.47	3.9	3.74226	3.6455	0.0967568	0026_choline_o-sulfuric_acid_positive_M184p0638_3p74	36819.8	27947.6	20994.3	49350.9	26712.1	17915.3	38662.4	69589.6	53758.4	46440	19049.9	16545.6	25271.9
154	cis-4-hydroxy-proline	negative	Y	C5H9NO3	131.058	PMMYEEVYMWASQN-QWWZWVQMSA-N	Organic compounds	Organic acids and derivatives	Carboxylic acids and derivatives	Amino acids, peptides, and analogues	CIS-4-HYDROXY-D-PROLINE	EMA_HILICz_20180824	IROA04C11	1	1	1	3	Level 1+		20180622_SK_JS_Wildermuth_Particles_20180301C_QE119_Ag683775-924_USHXG01081_NEG_MSMS-v2_Set3-TxCtrl-1sand-jar-aRE-r1-362-3_IR02_059.h5	13.1312	10	57.033,66.033,68.049,71.012,73.028,82.028,84.044,112.039,128.034,130.049	0.925794	[M-H]-	130.051	130.049	20	0.0016293	12.5282	12.9723	13.1957	12.924	13.0709	0.146865	0065_cis-4-hydroxy-proline_negative_M-H130p0509_12p92	0	2838.17	0	0	0	2212.87	1814.16	3568.55	2434.17	0	1482.56	1557.44	0
80	citrulline	positive	Y	C6H13N3O3	175.096	RHGKLRLOHDJJDR-BYPYZUCNSA-N	Organic compounds	Organic acids and derivatives	Carboxylic acids and derivatives	Amino acids, peptides, and analogues	citrulline	EMA_HILICz_20180824	NMLQCsopV3c68	1	1	1	3	Level 1+		20180622_SK_JS_Wildermuth_Particles_20180301C_QE119_Ag683775-924_USHXG01081_POS_MSMS-v2_Set3-TxCtrl-0mm-jar-aRE-r1-350-3_IR01_094.h5	14.869	13	70.066,86.061,97.077,113.071,114.055,115.087,115.095,116.071,133.097,141.066,142.050,159.077,176.103	0.888121	[M+H]+	176.103	176.104	10	0.0007305	4.14814	14.65	15	14.4712	14.7352	0.264043	0097_citrulline_positive_M+H176p1030_14p47	54700	48471.8	67920.9	155442	242219	52071.3	95848.1	157817	278668	70402.8	63392.7	50414.7	139294
66	creatine	positive	Y	C4H9N3O2	131.069	CVSVTCORWBXHQV-UHFFFAOYSA-N	Organic compounds	Organic acids and derivatives	Carboxylic acids and derivatives	Amino acids, peptides, and analogues	CREATINE	EMA_HILICz_20180824	IROA01F08	1	1	1	3	Level 1+	coisolated precursor m/z producing extra fragments in sample; all ref ions are in sample	20180622_SK_JS_Wildermuth_Particles_20180301C_QE119_Ag683775-924_USHXG01081_POS_MSMS-v2_Set3-TxCtrl-p5sand-jar-aRE-r1-366-3_IR01_010.h5	13.0746	5	87.056,90.056,91.054,114.066,132.077	0.591972	[M+H]+	132.077	132.077	10	0.0005824	4.40956	12.95	13.35	12.8898	13.1087	0.218927	0083_creatine_positive_M+H132p0768_12p89	42830.5	8698.82	5626.6	20834.5	6797.31	19926.9	36792.6	8006.91	8933.47	18709.9	16449.3	17972.7	17504.6
86	cystine	positive	Y	C6H12N2O4S2	240.024	LEVWYRKDKASIDU-IMJSIDKUSA-N	Organic compounds	Organic acids and derivatives	Carboxylic acids and derivatives	Amino acids, peptides, and analogues	L-cystine	EMA_HILICz_20180824	NMLC0404	1	1	1	3	Level 1+		20180622_SK_JS_Wildermuth_Particles_20180301C_QE119_Ag683775-924_USHXG01081_POS_MSMS-v2_Set3-TxCtrl-2mm-jar-aRE-r1-339-3_IR01_037.h5	16.5199	8	74.007,74.025,120.012,122.027,151.983,153.999,195.026,241.031	0.789339	[M+H]+	241.031	241.032	10	0.0005354	2.22129	16.443	16.8969	16.5112	16.7612	0.249976	0103_cystine_positive_M+H241p0311_16p51	0	0	15698.9	0	0	0	0	0	0	0	0	0	13883.4
37	cytidine	positive	Y	C9H13N3O5	243.086	UHDGCWIWMRVCDJ-XVFCMESISA-N	Organic compounds	Nucleosides, nucleotides, and analogues	Pyrimidine nucleosides	Not available	CYTIDINE	EMA_HILICz_20180824	IROA01B01	1	1	1	3	Level 1+		20180620_SK_JS_Wildermuth_Particles_20180301B_QE119_Ag683775-924_USHXG01081_POS_MSMS-v2_Set2-BrachyRE-1sand-tube-MS-r2-360-2_IR01_028.h5	6.14382	2	95.025,112.051	0.997935	[M+H]+	244.093	244.094	10	0.0008325	3.41059	5.9	6.7	6.16761	6.12354	0.0440689	0040_cytidine_positive_M+H244p0928_6p17	22832960	17187084	16503146	13788539	9008876	12215632	2.65936e+06	2.21173e+06	40729868	27375864	28834220	21273350	3.50116e+06
69	cytidine 2',3'-cyclic mono-phosphoric acid	positive	Y	C9H12N3O7P	305.041	NMPZCCZXCOMSDQ-ZRTZXPPTSA-N	Organic compounds	Nucleosides, nucleotides, and analogues	Pyrimidine nucleotides	Cyclic pyrimidine nucleotides	CYTIDINE 2',3'-CYCLIC MONO-PHOS-PHATE	EMA_HILICz_20180824	IROA03B03	1	1	1	3	Level 1+		20180620_SK_JS_Wildermuth_Particles_20180301B_QE119_Ag683775-924_USHXG01081_POS_MSMS-v2_Set2-BrachyRE-p5mm-tube-MS-r1-344-2_IR01_043.h5	13.6479	2	112.051,306.051	0.561032	[M+H]+	306.049	306.049	10	0.0007276	2.3774	13.4244	14	13.3523	13.6383	0.286084	0086_cytidine_2_3cyclic_mono-phosphoric_acid_positive_M+H306p0486_13p35	229831	194997	115141	67485.6	58614.4	41634.8	64819.1	32380.2	173571	141918	231861	112747	189134
27	cytosine	positive	Y	C4H5N3O	111.043	OPTASPLRGRRNAP-UHFFFAOYSA-N	Organic compounds	Organoheterocyclic compounds	Diazines	Pyrimidines and pyrimidine derivatives	CYTOSINE	EMA_HILICz_20180824	IROA01B10	1	1	1	3	Level 1+		20180618_SK_JS_Wildermuth_Particles_20180301A_QE119_Ag683775-924_USHXG01081_POS_MSMS-v2_Set1-BrachyRE-p5sand-jar-MS-r3-365-1_IR01_079.h5	4.39065	4	69.046,94.041,95.025,112.051	0.961849	[M+H]+	112.051	112.051	10	0.0008156	7.27886	4.06	4.47359	4.24274	4.24118	0.00156155	0029_cytosine_positive_M+H112p0506_4p24	545517	648784	397074	2.66311e+06	701447	7677217	6.34489e+06	14841504	3022493	1.78338e+06	2632836	3.39578e+06	772128
60	deoxycarnitine	positive	Y	C7H16NO2+	146.118	JHPNVNIEXXLNTR-UHFFFAOYSA-O	Organic compounds	Lipids and lipid-like molecules	Fatty Acyls	Fatty acids and conjugates	DEOXYCARNITINE	EMA_HILICz_20180824	IROA03A02	1	1	1	3	Level 1+	unstable RTs	20180618_SK_JS_Wildermuth_Particles_20180301A_QE119_Ag683775-924_USHXG01081_POS_MSMS-v2_Set1-BrachyRE-0mm-jar-MS-r1-347-1_IR01_055.h5	12.8741	3	60.082,87.045,146.118	0.92975	[M]+	146.118	146.118	10	0.0004974	3.40411	12.5254	13.25	12.6748	12.9328	0.25805	0077_deoxycarnitine_positive_M146p1176_12p67	3630998	2.37046e+06	981816	992845	505249	433747	311179	677427	1.16351e+06	505365	553674	482261	354405
30	deoxycytidine	positive	Y	C9H13N3O4	227.091	CKTSBUTUHBMZGZ-SHYZEUOFSA-N	Organic compounds	Nucleosides, nucleotides, and analogues	Pyrimidine nucleosides	Pyrimidine 2'-deoxyribonucleosides	DEOXYCYTIDINE	EMA_HILICz_20180824	IROA02A03	1	1	1	3	Level 1+		20180618_SK_JS_Wildermuth_Particles_20180301A_QE119_Ag683775-924_USHXG01081_POS_MSMS-v2_Set1-BrachyRE-0mm-jar-MS-r1-347-1_IR01_055.h5	4.95056	2	112.051,228.233	0.940798	[M+H]+	228.098	228.099	10	0.0006535	2.865	4.73192	5.1569	4.93986	4.92151	0.0183478	0032_deoxycytidine_positive_M+H228p0979_4p94	2.02967e+06	1.73782e+06	1.52486e+06	674701	517667	811500	177912	107753	3.53387e+06	1.13801e+06	926856	613191	177341
145	disaccharide (ex. cellobiose, maltose)	negative	Y	C12H22O11	342.116	GUBGYTABKSRVRQ-CUHNMECISA-N	Organic compounds	Organic oxygen compounds	Organooxygen compounds	Carbohydrates and carbohydrate conjugates	D-(+)-CELLOBIOSE	EMA_HILICz_20180824	IROA06H01	1	1	1	3	Level 1+	isomers	20180622_SK_JS_Wildermuth_Particles_20180301C_QE119_Ag683775-924_USHXG01081_NEG_MSMS-v2_Set3-TxCtrl-2mm-jar-aRE-r1-339-3_IR02_038.h5	13.3812	10	59.012,71.012,87.007,89.023,101.023,113.023,119.033,143.033,161.044,179.055	0.636805	[M-H]-	341.109	341.108	20	0.0013122	3.84687	13.2628	13.46	13.3464	13.3358	0.0106245	0056_cellobiose_negative_M-H341p1089_13p35	1.11011e+06	372419	119968	118944	133584	70524.2	22103.9	83109.5	76436.1	79081.8	88395.9	146934	18794.6
159	disaccharide (ex. melibiose)	negative	Y	C12H22O11	342.116	DLRVVLDZNNYCBX-ABXHMFFYSA-N	Organic compounds	Organic oxygen compounds	Organooxygen compounds	Carbohydrates and carbohydrate conjugates	MELIBIOSE	EMA_HILICz_20180824	IROA06G07	1	1	1	3	Level 1+	isomers	20180622_SK_JS_Wildermuth_Particles_20180301C_QE119_Ag683775-924_USHXG01081_NEG_MSMS-v2_Set3-TxCtrl-3sand-jar-aRE-r1-358-3_IR02_044.h5	14.1864	6	59.012,71.012,89.023,101.023,113.023,221.065	0.74649	[M-H]-	341.109	341.108	20	0.0011585	3.39628	14.1098	14.289	14.1079	14.1746	0.0666111	0070_melibiose_negative_M-H341p1089_14p11	48657.1	347979	18755.1	14425.6	9800.82	13264.6	7891.56	15386.8	23950.7	292056	45364.9	12366.7	11662.7
152	disaccharide (ex. palatinose)	negative	Y	C12H22O11	342.116	PVXPPJIGRGXGCY-TZLCEDOOSA-N	Organic compounds	Organic oxygen compounds	Organooxygen compounds	Carbohydrates and carbohydrate conjugates	PALATINOSE	EMA_HILICz_20180824	IROA06H06	1	1	1	3	Level 1+	isomersdisaccharide (ex. palatinose)	20180622_SK_JS_Wildermuth_Particles_20180301C_QE119_Ag683775-924_USHXG01081_NEG_MSMS-v2_Set3-TxCtrl-0mm-jar-aRE-r1-350-3_IR02_095.h5	12.9714	12	59.012,71.012,85.028,87.007,89.023,101.023,113.023,119.033,143.034,161.044,179.055,221.065	0.733666	[M-H]-	341.109	341.108	20	0.001398	4.0984	12.8276	12.9726	12.9625	12.8917	0.0707314	0063_palatinose_negative_M-H341p1089_12p96	674241	244810	86965.2	65212.7	85403.6	48854.8	98492.1	1791103	56653.6	69952.2	56658.2	95458.2	14248.2
147	disaccharide (ex. sucrose)	negative	Y	C12H22O11	342.116	CZMRCDWAGMRECN-UGDNZRGBSA-N	Organic compounds	Organic oxygen compounds	Organooxygen compounds	Carbohydrates and carbohydrate conjugates	SUCROSE	EMA_HILICz_20180824	IROA06G02	1	1	1	3	Level 1+	isomers	20180622_SK_JS_Wildermuth_Particles_20180301C_QE119_Ag683775-924_USHXG01081_NEG_MSMS-v2_Set3-TxCtrl-clay-jar-aREwash1-r1-354-4_IR02_101.h5	12.6403	14	58.004,59.012,71.012,85.028,87.007,89.023,95.012,101.023,113.023,119.033,143.033,161.044,179.055,341.109	0.833439	[M-H]-	341.109	341.107	20	0.0015094	4.42498	12.4356	12.7611	12.6788	12.5873	0.0914399	0058_sucrose_negative_M-H341p1089_12p68	209052	434072	130437	406750	596143	477293	4.18825e+06	48381708	1086362	624156	452618	437639	257616
134	dopamine	negative	Y	C8H11NO2	153.079	VYFYYTLLBUKUHU-UHFFFAOYSA-N	Organic compounds	Benzenoids	Phenols	Benzenediols	DOPAMINE	EMA_HILICz_20180824	IROA02D10	1	1	1	3	Level 1+		20180620_SK_JS_Wildermuth_Particles_20180301B_QE119_Ag683775-924_USHXG01081_NEG_MSMS-v2_Set2-BrachyRE-1sand-tube-MS-r2-360-2_IR02_029.h5	8.63429	7	122.035,123.043,124.014,136.014,137.022,152.069,153.017	0.917825	[M-H]-	152.072	152.07	20	0.0017744	11.6682	8.43307	8.72533	8.36791	8.5796	0.211692	0045_dopamine_negative_M-H152p0717_8p37	6308989	3283033	11795859	0	3046.77	0	4024.42	0	30915.2	48827.2	1.78045e+06	173821	2195.33
96	ferulic acid	negative	Y	C10H10O4	194.058	KSEBMYQBYZTDHS-HWKANZROSA-N	Organic compounds	Phenylpropanoids and polyketides	Cinnamic acids and derivatives	Hydroxycinnamic acids and derivatives	FERULATE	EMA_HILICz_20180824	IROA05D08	1	1	1	3	Level 1+		20180618_SK_JS_Wildermuth_Particles_20180301A_QE119_Ag683775-924_USHXG01081_NEG_MSMS-v2_Set1-BrachyRE-0mm-jar-MS-r3-349-1_IR02_068.h5	1.22202	6	134.035,137.022,139.038,149.059,178.025,193.049	0.833052	[M-H]-	193.051	193.049	20	0.001549	8.0238	1.15661	1.28461	1.24179	1.21476	0.0270276	0007_ferulic_acid_negative_M-H193p0506_1p24	430791	577423	1083074	37267.8	22120.6	53804.8	84763.9	71356.4	106753	110985	128421	80498.1	65740.5
82	glutamic acid	positive	Y	C5H9NO4	147.053	WHUUTDBJXJRKMK-VKHMYHEASA-N	Organic compounds	Organic acids and derivatives	Carboxylic acids and derivatives	Amino acids, peptides, and analogues	L-GLUTAMIC ACID	EMA_HILICz_20180824	IROA01C01	1	1	1	3	Level 1+		20180620_SK_JS_Wildermuth_Particles_20180301B_QE119_Ag683775-924_USHXG01081_POS_MSMS-v2_Set2-BrachyRE-3mm-tube-MS-r2-334-2_IR01_052.h5	16.2359	5	56.051,84.045,102.056,130.051,148.061	0.930872	[M+H]+	148.06	148.061	10	0.0005375	3.63027	15.5	16.4558	15.411	15.6649	0.253886	0099_glutamic_acid_positive_M+H148p0605_15p41	1.39948e+06	2.27215e+06	1.13746e+06	4.18273e+06	12547807	3.00633e+06	156188	178810	11694253	3.64606e+06	3678559	3377825	6523035
71	glutamine	positive	Y	C5H10N2O3	146.069	ZDXPYRJPNDTMRX-VKHMYHEASA-N	Organic compounds	Organic acids and derivatives	Carboxylic acids and derivatives	Amino acids, peptides, and analogues	L-GLUTAMINE	EMA_HILICz_20180824	IROA01A02	1	1	1	3	Level 1+		20180620_SK_JS_Wildermuth_Particles_20180301B_QE119_Ag683775-924_USHXG01081_POS_MSMS-v2_Set2-BrachyRE-3sand-tube-MS-r1-355-2_IR01_013.h5	13.7706	8	56.051,84.045,85.030,101.072,102.056,123.965,130.051,147.077	0.944861	[M+H]+	147.076	147.077	10	0.0005396	3.66884	13.6795	14.2	13.6133	13.8568	0.243449	0088_glutamine_positive_M+H147p0764_13p61	3.46578e+06	5.25842e+06	1.72702e+06	21832142	27585206	4269369	5453777	8649274	40839172	10441804	15334447	11018230	12103880
33	guanine	positive	Y	C5H5N5O	151.049	UYTPUPDQBNUYGX-UHFFFAOYSA-N	Organic compounds	Organoheterocyclic compounds	Imidazopyrimidines	Purines and purine derivatives	GUANINE	EMA_HILICz_20180824	IROA01G06	1	1	1	3	Level 1+		20180622_SK_JS_Wildermuth_Particles_20180301C_QE119_Ag683775-924_USHXG01081_POS_MSMS-v2_Set3-TxCtrl-3mm-jar-aREwash2-r1-336-5_IR01_019.h5	5.6645	9	109.051,110.035,128.045,134.046,135.030,136.014,152.057,153.040,154.025	0.930701	[M+H]+	152.057	152.057	10	0.0005878	3.86566	5.45	5.8	5.52949	5.62521	0.0957273	0035_guanine_positive_M+H152p0567_5p53	55547108	43850572	48736944	61662396	49360228	17728410	37109424	15129977	83302592	64885636	112426368	76056288	61037936
42	guanosine	positive	Y	C10H13N5O5	283.092	NYHBQMYGNKIUIF-UUOKFMHZSA-N	Organic compounds	Nucleosides, nucleotides, and analogues	Purine nucleosides	Not available	GUANOSINE	EMA_HILICz_20180824	IROA01F10	1	1	1	3	Level 1+		20180620_SK_JS_Wildermuth_Particles_20180301B_QE119_Ag683775-924_USHXG01081_POS_MSMS-v2_Set2-BrachyRE-1mm-tube-MS-r3-342-2_IR01_031.h5	7.60651	2	152.057,284.331	0.983928	[M+H]+	284.099	284.1	10	0.0008657	3.04718	7.55629	7.93211	7.74394	7.69293	0.0510025	0045_guanosine_positive_M+H284p0990_7p74	27911248	19531980	14252581	22923264	12951721	6727218	2.43312e+06	1.98849e+06	36261484	26771410	23081360	15350500	1.94776e+06
68	guanosine 3',5'-cyclic monophosphoric acid	positive	Y	C10H12N5O7P	345.047	ZOOGRGPOEVQQDX-UUOKFMHZSA-N	Organic compounds	Nucleosides, nucleotides, and analogues	Purine nucleotides	Cyclic purine nucleotides	GUANOSINE 3',5'-CYCLIC MONOPHOSPHATE	EMA_HILICz_20180824	IROA03E08	1	1	1	3	Level 1+		20180620_SK_JS_Wildermuth_Particles_20180301B_QE119_Ag683775-924_USHXG01081_POS_MSMS-v2_Set2-BrachyRE-5mm-tube-MS-r1-329-2_IR01_094.h5	13.6415	4	135.031,152.058,270.084,288.095	0.644503	[M+H]+	346.055	346.056	10	0.0009746	2.81632	13.35	13.8	13.2644	13.5204	0.255915	0085_guanosine_3_5cyclic_monophosphoric_acid_positive_M+H346p0547_13p26	254520	202716	121829	230435	158111	67292.1	116559	43411.2	365664	208336	293967	158701	180245
75	hexosamine	positive	Y	C6H13NO5	179.079	MSWZFWKMSRAUBD-GASJEMHNSA-N	Organic compounds	Organic oxygen compounds	Organooxygen compounds	Carbohydrates and carbohydrate conjugates	D-(+)-GALACTOSAMINE	EMA_HILICz_20180824	IROA04G06	0	1	1	2	Level 1				0			[M+H]+	180.087	180.087	10	0.000502	2.78755	14	14.5	14.5902	14.2848	0.30538	0092_galactosamine_positive_M+H180p0867_14p59	8905.71	10311.4	10350.9	8159.76	7016.55	8527.41	12255	52599.4	25601.4	10573.2	18445.1	9630.7	29004.9
160	histidine	negative	Y	C6H9N3O2	155.069	HNDVDQJCIGZPNO-YFKPBYRVSA-N	Organic compounds	Organic acids and derivatives	Carboxylic acids and derivatives	Amino acids, peptides, and analogues	L-HISTIDINE	EMA_HILICz_20180824	IROA400	1	1	1	3	Level 1+	broad, tailing	20180622_SK_JS_Wildermuth_Particles_20180301C_QE119_Ag683775-924_USHXG01081_NEG_MSMS-v2_Set3-TxCtrl-2mm-jar-aRE-r1-339-3_IR02_038.h5	14.5815	12	67.028,72.008,80.036,81.044,93.044,108.055,109.039,110.071,118.040,136.050,137.034,154.061	0.91586	[M-H]-	154.062	154.06	20	0.0018963	12.3087	14.291	15.0683	14.2332	14.7303	0.497067	0071_histidine_negative_M-H154p0622_14p23	19716.1	19250.8	10837.4	21636.4	22679.3	9717.39	15993	58685.4	34622.3	15658.7	21926.5	18713.2	24293.3
6	homocysteine thiolactone	positive	Y	C4H7NOS	117.025	KIWQWJKWBHZMDT-VKHMYHEASA-N	Organic compounds	Organic acids and derivatives	Carboxylic acids and derivatives	Amino acids, peptides, and analogues	L-HOMOCYSTEINE THIOLACTONE	EMA_HILICz_20180824	IROA03E09	1	1	1	3	Level 1+		20180622_SK_JS_Wildermuth_Particles_20180301C_QE119_Ag683775-924_USHXG01081_POS_MSMS-v2_Set3-TxCtrl-1mm-jar-aREwash2-r1-343-5_IR01_025.h5	1.40945	6	56.050,73.011,90.038,100.022,101.006,118.032	0.879972	[M+H]+	118.032	118.033	10	0.0005654	4.79022	1.17235	1.5076	1.4499	1.3459	0.103995	0006_homocysteine_thiolactone_positive_M+H118p0321_1p45	8181.43	2512.03	5217.67	0	2962.11	0	5974.6	16033.8	0	0	5227.75	5156.48	3915.52
20	hypoxanthine	positive	Y	C5H4N4O	136.039	FDGQSTZJBFJUBT-UHFFFAOYSA-N	Organic compounds	Organoheterocyclic compounds	Imidazopyrimidines	Purines and purine derivatives	HYPOXANTHINE	EMA_HILICz_20180824	IROA01F07	1	1	1	3	Level 1+		20180618_SK_JS_Wildermuth_Particles_20180301A_QE119_Ag683775-924_USHXG01081_POS_MSMS-v2_Set1-TxCtrl-3mm-jar-MS-r1-336-1_IR01_043.h5	2.8648	2	94.041,137.046	0.986939	[M+H]+	137.046	137.046	10	0.0005475	3.99501	2.50951	2.9	2.71778	2.68007	0.0377083	0021_hypoxanthine_positive_M+H137p0458_2p72	2.82229e+06	2.81461e+06	2.2822e+06	3515306	5000757	4362787	39642052	45530688	21299258	7.04797e+06	14369846	11303821	83877880
1	indole-3-acetaldehyde	positive	Y	C10H9NO	159.068	WHOOUMGHGSPMGR-UHFFFAOYSA-N	Organic compounds	Organoheterocyclic compounds	Indoles and derivatives	Indoles	INDOLE-3-ACETALDEHYDE	EMA_HILICz_20180824, MONA	IROA06D06, PR100147	0.5	1	1	2.5	Level 1+	partial MSMS match to MONA PR100147, check internal library, this was run as ind standard, split peak in void	20180622_SK_JS_Wildermuth_Particles_20180301C_QE119_Ag683775-924_USHXG01081_POS_MSMS-v2_Set3-TxCtrl-1sand-jar-aRE-r1-362-3_IR01_058.h5	1.08641	0			[M+H]+	160.076	160.076	10	0.0003449	2.15461	1.06	1.32	1.09041	1.12296	0.0325432	0001_indole-3-acetaldehyde_positive_M+H160p0757_1p09	24594.6	38429.3	88158.1	249192	331606	209687	186594	887119	399596	87343.9	233081	341644	379547
11	indole-3-acetic acid or isomer	positive	Y	C10H9NO2	175.063	SEOVTRFCIGRIMH-UHFFFAOYSA-N	Organic compounds	Organoheterocyclic compounds	Indoles and derivatives	Indolyl carboxylic acids and derivatives	INDOLE-3-ACETIC ACID	EMA_HILICz_20180824	IROA05H11	0.5	1	1	2.5	Level 1+	C10H9NO2 (unknown IAA isomer), MSMS partial to indole acetic acid (ions in ref are in sample but at different ratios and sample has additional ions not in ref)	20180622_SK_JS_Wildermuth_Particles_20180301C_QE119_Ag683775-924_USHXG01081_POS_MSMS-v2_Set3-TxCtrl-1sand-jar-aRE-r1-362-3_IR01_058.h5	1.39719	4	130.065,131.069,147.068,176.070	0.460341	[M+H]+	176.071	176.071	10	0.0006242	3.54517	1.32	1.49	1.38849	1.36979	0.0187087	0011_indole-3-acetic_acid_positive_M+H176p0706_1p39	9713599	14998740	12640057	1.54225e+06	1.35698e+06	1.8577e+06	1.47018e+06	5585479	18445690	12453345	21685826	15530346	2.94115e+06
91	indole-3-pyruvic acid	negative	Y	C11H9NO3	203.058	RSTKLPZEZYGQPY-UHFFFAOYSA-N	Organic compounds	Organoheterocyclic compounds	Indoles and derivatives	Indolyl carboxylic acids and derivatives	INDOLE-3-PYRUVIC ACID	EMA_HILICz_20180824	IROA05H04	0	1	1	2	Level 1				0			[M-H]-	202.051	202.049	20	0.0016211	8.02322	1.06862	1.17336	1.1053	1.10066	0.00464105	0002_indole-3-pyruvic_acid_negative_M-H202p0509_1p11	33018.8	29918.7	27564.3	21600	33978.5	67191.8	24819.6	55271.1	47367.5	28892.5	46407.1	41759.2	37211.3
28	inosine	positive	Y	C10H12N4O5	268.081	UGQMRVRMYYASKQ-KQYNXXCUSA-N	Organic compounds	Nucleosides, nucleotides, and analogues	Purine nucleosides	Not available	INOSINE	EMA_HILICz_20180824	IROA01B08	1	1	1	3	Level 1+	broad tail	20180622_SK_JS_Wildermuth_Particles_20180301C_QE119_Ag683775-924_USHXG01081_POS_MSMS-v2_Set3-TxCtrl-1mm-jar-aREwash2-r1-343-5_IR01_025.h5	4.52257	3	57.034,133.050,137.046	0.974887	[M+H]+	269.088	269.089	10	0.0008602	3.19672	4.5	5.2	4.78043	4.69332	0.0871126	0030_inosine_positive_M+H269p0881_4p78	390500	307340	221511	355372	204811	216063	157201	149269	715170	1.05679e+06	460011	330206	260736
47	isoleucine	positive	Y	C6H13NO2	131.095	AGPKZVBTJJNPAG-WHFBIAKZSA-N	Organic compounds	Organic acids and derivatives	Carboxylic acids and derivatives	Amino acids, peptides, and analogues	L-ISOLEUCINE	EMA_HILICz_20180824	IROA01B11	1	1	0.5	2.5	Level 1+	peak split but separated from other known isomers at 8.4	20180622_SK_JS_Wildermuth_Particles_20180301C_QE119_Ag683775-924_USHXG01081_POS_MSMS-v2_Set3-TxCtrl-clay-jar-aREwash1-r1-354-4_IR01_100.h5	9.08591	2	69.071,86.097	0.985071	[M+H]+	132.102	132.103	10	0.0006052	4.58131	8.92	9.49457	8.83556	9.17563	0.340075	0051_isoleucine_positive_M+H132p1019_8p84	181303	236208	82002.6	2.47202e+06	1.98815e+06	386521	314510	280635	3.97385e+06	703420	382185	190135	150057
31	isonicotinic acid	positive	Y	C6H5NO2	123.032	TWBYWOBDOCUKOW-UHFFFAOYSA-N	Organic compounds	Organoheterocyclic compounds	Pyridines and derivatives	Pyridinecarboxylic acids and derivatives	Isonicotinic acid	EMA_HILICz_20180824	NMLC1202	1	1	1	3	Level 1+		20180618_SK_JS_Wildermuth_Particles_20180301A_QE119_Ag683775-924_USHXG01081_POS_MSMS-v2_Set1-BrachyRE-clay-jar-MS-r1-351-1_IR01_115.h5	5.72035	3	80.050,96.045,124.040	0.960997	[M+H]+	124.039	124.04	10	0.0006827	5.5039	5.27697	5.9	5.28262	5.61562	0.333	0033_isonicotinic_acid_positive_M+H124p0393_5p28	1.12025e+06	1.17248e+06	5836443	709244	1.12575e+06	868839	475010	721753	443863	784155	974305	1.84508e+06	3762018
45	leucine/norleucine	positive	Y	C6H13NO2	131.095	ROHFNLRQFUQHCH-UHFFFAOYSA-N	Organic compounds	Organic acids and derivatives	Carboxylic acids and derivatives	Amino acids, peptides, and analogues	LEUCINE	EMA_HILICz_20180824	IROA02A11	1	1	0.5	2.5	Level 1+	split peak, separated from ILE also split peak	20180618_SK_JS_Wildermuth_Particles_20180301A_QE119_Ag683775-924_USHXG01081_POS_MSMS-v2_Set1-BrachyRE-p5mm-jar-MS-r1-344-1_IR01_028.h5	8.69732	2	86.097,132.102	0.99639	[M+H]+	132.102	132.103	10	0.0005992	4.53589	8.42724	8.92	8.45	8.70219	0.252186	0048_leucine_positive_M+H132p1019_8p45	232433	242711	98315.3	2.54059e+06	2.30517e+06	362927	421480	680215	7160474	1.1682e+06	508992	223651	153802
8	lipoamide	positive	Y	C8H15NOS2	205.06	FCCDDURTIIUXBY-UHFFFAOYSA-N	Organic compounds	Organoheterocyclic compounds	Dithiolanes	Lipoamides	LIPOAMIDE	EMA_HILICz_20180824	IROA05F05	0	1	1	2	Level 1				0			[M-e]+	205.059	205.061	10	0.0017435	8.50243	1.2	1.3	1.12099	1.23089	0.1099	0008_lipoamide_positive_M-e205p0590_1p12	0	9152.92	0	0	0	5267.05	0	0	0	0	0	0	0
2	lumichrome	positive	Y	C12H10N4O2	242.08	ZJTJUVIJVLLGSP-UHFFFAOYSA-N	Organic compounds	Organoheterocyclic compounds	Pteridines and derivatives	Alloxazines and isoalloxazines	LUMICHROME	EMA_HILICz_20180824	IROA05C09	1	1	1	3	Level 1+		20180622_SK_JS_Wildermuth_Particles_20180301C_QE119_Ag683775-924_USHXG01081_POS_MSMS-v2_Set3-TxCtrl-3mm-jar-aRE-r1-336-3_IR01_034.h5	1.08971	6	172.087,190.098,198.066,200.082,216.077,243.088	0.783467	[M+H]+	243.088	243.088	10	0.0003493	1.43693	1.07	1.18	1.13473	1.09448	0.0402556	0002_lumichrome_positive_M+H243p0877_1p13	312097	198321	178261	42842.9	86337.9	34113.1	25314.5	84295.1	230528	280103	631478	414981	294456
87	lysine	positive	Y	C6H14N2O2	146.106	KDXKERNSBIXSRK-YFKPBYRVSA-N	Organic compounds	Organic acids and derivatives	Carboxylic acids and derivatives	Amino acids, peptides, and analogues	L-LYSINE	EMA_HILICz_20180824	IROA01G01	1	1	1	3	Level 1+		20180622_SK_JS_Wildermuth_Particles_20180301C_QE119_Ag683775-924_USHXG01081_POS_MSMS-v2_Set3-TxCtrl-3sand-jar-aRE-r1-358-3_IR01_043.h5	16.8076	10	56.050,67.055,84.082,85.065,101.108,102.092,112.076,129.102,130.086,147.113	0.896977	[M+H]+	147.113	147.113	10	0.0003959	2.69113	16.7371	16.9184	16.6281	16.864	0.235886	0104_lysine_positive_M+H147p1128_16p63	0	0	0	80911.5	0	61233.1	0	171614	543826	0	0	0	0
115	malonic acid	negative	Y	C3H4O4	104.011	OFOBLEOULBTSOW-UHFFFAOYSA-N	Organic compounds	Organic acids and derivatives	Carboxylic acids and derivatives	Dicarboxylic acids and derivatives	MALONATE	EMA_HILICz_20180824	IROA01C10	1	1	1	3	Level 1+	tailing	20180622_SK_JS_Wildermuth_Particles_20180301C_QE119_Ag683775-924_USHXG01081_NEG_MSMS-v2_Set3-TxCtrl-0mm-jar-aRE-r1-350-3_IR02_095.h5	4.18878	2	59.012,103.002	0.958861	[M-H]-	103.004	103.002	20	0.0017756	17.2382	4.1183	4.56416	4.30031	4.29243	0.00787953	0026_malonic_acid_negative_M-H103p0037_4p30	52819.2	56803.6	11494.1	11253.9	18733.7	135198	55077.1	10452.8	81205.6	34006.6	58337.2	58892	46307.9
138	methionine	negative	Y	C5H11NO2S	149.051	FFEARJCKVFRZRR-BYPYZUCNSA-N	Organic compounds	Organic acids and derivatives	Carboxylic acids and derivatives	Amino acids, peptides, and analogues	methionine	EMA_HILICz_20180824	NMLQCsopV3c36	0.5	1	1	2.5	Level 1+	overlapping peaks, but resolved	20180622_SK_JS_Wildermuth_Particles_20180301C_QE119_Ag683775-924_USHXG01081_NEG_MSMS-v2_Set3-TxCtrl-1mm-jar-aRE-r1-343-3_IR02_098.h5	9.82445	2	100.039,148.042	0.737573	[M-H]-	148.044	148.042	20	0.0017163	11.5932	9.61331	9.99298	9.55923	9.74741	0.188184	0049_methionine_negative_M-H148p0437_9p56	3319.23	4333.18	2527.18	36898.3	47376.4	10409.5	6442.73	0	19556.1	15108	11326.4	3462.11	4174.9
50	methionine	positive	Y	C5H11NO2S	149.051	FFEARJCKVFRZRR-BYPYZUCNSA-N	Organic compounds	Organic acids and derivatives	Carboxylic acids and derivatives	Amino acids, peptides, and analogues	methionine	EMA_HILICz_20180824	QCsopV3c36	1	1	1	3	Level 1+		20180622_SK_JS_Wildermuth_Particles_20180301C_QE119_Ag683775-924_USHXG01081_POS_MSMS-v2_Set3-TxCtrl-p5sand-jar-aRE-r1-366-3_IR01_010.h5	9.6665	14	56.050,61.011,74.024,74.061,75.027,84.045,85.029,87.027,102.055,104.053,105.001,105.037,133.032,150.058	0.943007	[M+H]+	150.058	150.059	10	0.0005237	3.48998	9.6	10	9.5594	9.74099	0.181586	0054_methionine_positive_M+H150p0583_9p56	35249.2	47817.1	24007.5	49716.1	440838	90750.7	47597.3	21097.8	90400.9	128921	101691	27570.3	29490.7
10	mono-methyl glutaric acid	positive	Y	C6H10O4	146.058	IBMRTYCHDPMBFN-UHFFFAOYSA-N	Organic compounds	Lipids and lipid-like molecules	Fatty Acyls	Fatty acid esters	MONO-METHYL GLUTARATE	EMA_HILICz_20180824	IROA06A11	0	1	1	2	Level 1	no ref MSMS available and ion did not fragment well (high intensity parent)	20180622_SK_JS_Wildermuth_Particles_20180301C_QE119_Ag683775-924_USHXG01081_POS_MSMS-v2_Set3-TxCtrl-2mm-jar-aRE-r1-339-3_IR01_037.h5	1.33043	0			[M+H]+	147.065	147.065	10	0.0002298	1.56257	1.25887	1.4	1.388	1.33472	0.0532836	0010_mono-methyl_glutaric_acid_positive_M+H147p0652_1p39	48723	61202.8	40192.1	218285	308069	1.01402e+06	472211	733152	552210	166705	480756	1.08832e+06	142913
144	myo-inositol and/or isomers	negative	Y	C6H12O6	180.063	CDAISMWEOUEBRE-UHFFFAOYSA-N	Organic compounds	Organic oxygen compounds	Organooxygen compounds	Alcohols and polyols	MYO-INOSITOL	EMA_HILICz_20180824	IROA06F10	1	1	1	3	Level 1+	isomerstwo peaks, integrated together, height ratio consistent across files, good msms in both	20180622_SK_JS_Wildermuth_Particles_20180301C_QE119_Ag683775-924_USHXG01081_NEG_MSMS-v2_Set3-TxCtrl-p5mm-jar-aRE-r1-346-3_IR02_065.h5	12.3132	21	57.033,59.012,69.033,71.012,73.028,75.007,83.012,85.028,87.007,89.023,97.028,99.007,101.023,113.023,117.018,125.023,129.018,141.018,159.027,161.044,179.055	0.902679	[M-H]-	179.056	179.054	20	0.0017277	9.64893	11.9973	12.5023	12.5855	12.3289	0.256598	0055_myo-inositol_negative_M-H179p0561_12p59	591396	1.09456e+06	790867	666983	315836	603309	613005	1.26377e+06	1.50068e+06	707984	1.11391e+06	1051108	844404
161	N-acetyl-glutamic acid	negative	Y	C7H11NO5	189.064	RFMMMVDNIPUKGG-YFKPBYRVSA-N	Organic compounds	Organic acids and derivatives	Carboxylic acids and derivatives	Amino acids, peptides, and analogues	N-ACETYL-DL-GLUTAMIC ACID	EMA_HILICz_20180824	IROA04A04	1	1	1	3	Level 1+		20180620_SK_JS_Wildermuth_Particles_20180301B_QE119_Ag683775-924_USHXG01081_NEG_MSMS-v2_Set2-BrachyRE-3sand-tube-MS-r1-355-2_IR02_014.h5	14.6034	10	58.028,59.012,100.075,102.054,126.054,128.033,144.064,146.044,170.043,188.054	0.812463	[M-H]-	188.056	188.055	20	0.0016999	9.03931	14.4444	14.6915	14.5418	14.6512	0.109365	0072_N-acetyl-glutamic_acid_negative_M-H188p0564_14p54	19568.1	29709.1	166968	56058	252113	10167.6	134210	26208.2	32248.1	15711	16783	15538.2	882346
58	n-alpha-acetyl-asparagine	positive	Y	C6H10N2O4	174.064	HXFOXFJUNFFYMO-BYPYZUCNSA-N	Organic compounds	Organic acids and derivatives	Carboxylic acids and derivatives	Amino acids, peptides, and analogues	N-ALPHA-ACETYL-L-ASPARAGINE	EMA_HILICz_20180824	IROA02G02	0	1	1	2	Level 1				0			[M+H]+	175.071	175.072	10	0.0006773	3.86871	12.1	12.45	12.449	12.2884	0.160612	0064_n-alpha-acetyl-asparagine_positive_M+H175p0714_12p45	4521.8	4210.95	3085.59	6144.86	17801.5	0	2954.04	32450	82581.2	3466.84	2893.41	3148.61	3832.97
85	N-trimethyllysine	positive	Y	C9H21N2O2+	189.16	MXNRLFUSFKVQSK-QMMMGPOBSA-O	Organic compounds	Organic acids and derivatives	Carboxylic acids and derivatives	Amino acids, peptides, and analogues	NEPSILON,NEPSILON,NEPSILON-TRIMETHYLLYSINE	EMA_HILICz_20180824	IROA03B04	1	1	1	3	Level 1+		20180620_SK_JS_Wildermuth_Particles_20180301B_QE119_Ag683775-924_USHXG01081_POS_MSMS-v2_Set2-BrachyRE-p5sand-tube-MS-r1-363-2_IR01_070.h5	16.4386	4	60.082,84.082,130.087,189.161	0.928782	[M]+	189.16	189.161	10	0.0008016	4.23769	16.36	16.52	16.4015	16.4354	0.033839	0102_N-trimethyllysine_positive_M189p1598_16p40	45832.7	24259.5	53944	0	44235.2	0	0	0	0	0	66167.8	36954.3	155875
4	nicotinamide	positive	Y	C6H6N2O	122.048	DFPAKSUCGFBDDF-UHFFFAOYSA-N	Organic compounds	Organoheterocyclic compounds	Pyridines and derivatives	Pyridinecarboxylic acids and derivatives	NICOTINAMIDE	EMA_HILICz_20180824	IROA01E11	1	1	1	3	Level 1+		20180622_SK_JS_Wildermuth_Particles_20180301C_QE119_Ag683775-924_USHXG01081_POS_MSMS-v2_Set3-TxCtrl-2mm-jar-aREwash2-r1-339-5_IR01_055.h5	1.17844	5	78.035,80.050,96.045,106.029,123.056	0.729349	[M+H]+	123.055	123.056	10	0.000714	5.80227	1.09	1.24	1.17224	1.16261	0.00962894	0004_nicotinamide_positive_M+H123p0553_1p17	1.18103e+06	979113	886480	1.32282e+06	1.63127e+06	1.5136e+06	1.19877e+06	2.2976e+06	2.24784e+06	2.11989e+06	2410493	1.85137e+06	1.76328e+06
54	o-acetyl-serine	positive	Y	C5H9NO4	147.053	VZXPDPZARILFQX-BYPYZUCNSA-N	Organic compounds	Organic acids and derivatives	Carboxylic acids and derivatives	Amino acids, peptides, and analogues	O-ACETYL-L-SERINE	EMA_HILICz_20180824	IROA03C03	0.5	1	1	2.5	Level 1+	partial msms match	20180622_SK_JS_Wildermuth_Particles_20180301C_QE119_Ag683775-924_USHXG01081_POS_MSMS-v2_Set3-TxCtrl-0mm-jar-aRE-r1-350-3_IR01_094.h5	10.2315	5	60.045,70.030,88.040,102.056,148.079	0.447461	[M+H]+	148.06	148.061	10	0.0004894	3.30541	10.0414	10.4985	10.4093	10.2344	0.174879	0058_o-acetyl-serine_positive_M+H148p0605_10p41	0	0	4051.94	0	0	0	0	0	0	0	0	0	0
88	ornithine	positive	Y	C5H12N2O2	132.09	AHLPHDHHMVZTML-BYPYZUCNSA-N	Organic compounds	Organic acids and derivatives	Carboxylic acids and derivatives	Amino acids, peptides, and analogues	L-ORNITHINE	EMA_HILICz_20180824	IROA03E12	1	1	1	3	Level 1+		20180622_SK_JS_Wildermuth_Particles_20180301C_QE119_Ag683775-924_USHXG01081_POS_MSMS-v2_Set3-TxCtrl-0mm-jar-aREwash2-r1-350-5_IR01_028.h5	16.9244	3	70.066,115.087,116.071	0.963996	[M+H]+	133.097	133.098	10	0.0005228	3.92796	16.8014	16.954	16.6589	16.9164	0.257502	0105_ornithine_positive_M+H133p0972_16p66	0	0	0	0	0	0	0	80144.1	109059	0	59850.7	0	0
122	orotic acid and/or isomers	negative	Y	C5H4N2O4	156.017	PXQPEWDEAKTCGB-UHFFFAOYSA-N	Organic compounds	Organoheterocyclic compounds	Diazines	Pyrimidines and pyrimidine derivatives	OROTATE	EMA_HILICz_20180824	IROA01D08	1	1	1	3	Level 1+	isomers>2 unresolvable peaks	20180622_SK_JS_Wildermuth_Particles_20180301C_QE119_Ag683775-924_USHXG01081_NEG_MSMS-v2_Set3-TxCtrl-1mm-jar-aREwash1-r1-343-4_IR02_053.h5	6.68979	3	67.028,111.018,155.009	0.954957	[M-H]-	155.01	155.008	20	0.0017681	11.4064	6.3005	7.13869	7.01655	6.63877	0.377774	0033_orotic_acid_negative_M-H155p0098_7p02	62258.9	54225	84363.7	12139.3	7935.64	90990.3	11574	56425.2	10391.6	19840	46716.5	53453.1	43946.1
38	pantothenic acid	positive	Y	C9H17NO5	219.111	GHOKWGTUZJEAQD-ZETCQYMHSA-N	Organic compounds	Organic oxygen compounds	Organooxygen compounds	Alcohols and polyols	D-PANTOTHENIC ACID	EMA_HILICz_20180824	IROA04A09	1	1	1	3	Level 1+	tailing, smaller peaks on tail	20180622_SK_JS_Wildermuth_Particles_20180301C_QE119_Ag683775-924_USHXG01081_POS_MSMS-v2_Set3-TxCtrl-3sand-jar-aREwash1-r1-358-4_IR01_079.h5	6.37647	26	57.071,59.050,67.055,69.071,70.030,72.045,73.029,85.066,86.097,87.081,90.056,95.050,98.024,100.040,103.076,113.060,116.035,124.076,142.086,156.102,160.097,166.086,174.112,184.097,202.107,220.118	0.923739	[M+H]+	220.118	220.119	10	0.0007698	3.49722	5.98	6.58	6.14722	6.3346	0.187375	0041_pantothenic_acid_positive_M+H220p1180_6p15	1.69677e+06	1.11253e+06	1108933	1.65295e+06	1.00967e+06	1.19367e+06	1.30359e+06	1.84509e+06	3612087	1.90658e+06	2331296	3321306	1.47145e+06
44	phenylalanine	positive	Y	C9H11NO2	165.079	COLNVLDHVKWLRT-QMMMGPOBSA-N	Organic compounds	Organic acids and derivatives	Carboxylic acids and derivatives	Amino acids, peptides, and analogues	phenylalanine	EMA_HILICz_20180824	NMLQCsopV3c30	1	1	1	3	Level 1+		20180622_SK_JS_Wildermuth_Particles_20180301C_QE119_Ag683775-924_USHXG01081_POS_MSMS-v2_Set3-TxCtrl-0mm-jar-aRE-r1-350-3_IR01_094.h5	8.4411	9	79.055,91.055,93.071,103.055,107.050,120.081,131.049,149.060,166.086	0.929091	[M+H]+	166.086	166.087	10	0.0005905	3.55538	8.27272	8.63233	8.0901	8.41536	0.325258	0047_phenylalanine_positive_M+H166p0863_8p09	100171	60605.5	66466.3	406810	585488	100372	81128.7	263086	1.20377e+06	172110	143415	96223.7	109304
53	pipecolic acid	positive	Y	C6H11NO2	129.079	HXEACLLIILLPRG-YFKPBYRVSA-N	Organic compounds	Organic acids and derivatives	Carboxylic acids and derivatives	Amino acids, peptides, and analogues	PIPECOLATE	EMA_HILICz_20180824	IROA01C11	1	1	1	3	Level 1+	RT unstable	20180622_SK_JS_Wildermuth_Particles_20180301C_QE119_Ag683775-924_USHXG01081_POS_MSMS-v2_Set3-TxCtrl-1mm-jar-aRE-r1-343-3_IR01_097.h5	10.311	3	56.050,84.082,130.087	0.924462	[M+H]+	130.086	130.087	10	0.000612	4.70457	10.0396	10.4408	10.0937	10.2467	0.152914	0057_pipecolic_acid_positive_M+H130p0863_10p09	21401	20502.8	11751.9	0	0	0	0	0	45686.7	0	0	4867.4	11035.4
52	proline	positive	Y	C5H9NO2	115.063	ONIBWKKTOPOVIA-BYPYZUCNSA-N	Organic compounds	Organic acids and derivatives	Carboxylic acids and derivatives	Amino acids, peptides, and analogues	proline	EMA_HILICz_20180824	NMLQCsopV3c37	1	1	1	3	Level 1+		20180622_SK_JS_Wildermuth_Particles_20180301C_QE119_Ag683775-924_USHXG01081_POS_MSMS-v2_Set3-TxCtrl-clay-jar-aREwash2-r1-354-5_IR01_070.h5	10.1975	2	70.066,116.071	0.996557	[M+H]+	116.071	116.071	10	0.0007646	6.58737	9.98533	10.4098	10.0438	10.165	0.121212	0056_proline_positive_M+H116p0706_10p04	234883	94002.7	170843	85797.8	246027	0	0	76590	872628	47243.3	109147	220329	667862
23	pterin	positive	Y	C6H5N5O	163.049	HNXQXTQTPAJEJL-UHFFFAOYSA-N	Organic compounds	Organoheterocyclic compounds	Pteridines and derivatives	Pterins and derivatives	PTERIN	EMA_HILICz_20180824	IROA05G12	1	1	1	3	Level 1+		20180622_SK_JS_Wildermuth_Particles_20180301C_QE119_Ag683775-924_USHXG01081_POS_MSMS-v2_Set3-TxCtrl-1mm-jar-aREwash2-r1-343-5_IR01_025.h5	3.29932	6	119.036,121.051,137.046,147.030,164.057,165.041	0.852794	[M+H]+	164.057	164.057	10	6.93e-05	0.422415	3.2	3.5	3.25189	3.3432	0.091316	0025_pterin_positive_M+H164p0567_3p25	16120.8	11167.2	50131.7	13848.6	6904.14	17383.6	15675.1	136658	63913.5	107760	15645.7	47571.9	209159
12	purine	positive	Y	C5H4N4	120.044	KDCGOANMDULRCW-UHFFFAOYSA-N	Organic compounds	Organoheterocyclic compounds	Imidazopyrimidines	Purines and purine derivatives	PURINE	EMA_HILICz_20180824	IROA01A07	0	1	1	2	Level 1	check MSMS			0			[M+H]+	121.051	121.051	10	0.0005068	4.18667	1.32927	1.5	1.4123	1.42251	0.0102117	0012_purine_positive_M+H121p0509_1p41	3777.06	3293.28	7494.97	4031.02	4251.83	49547.4	22042.8	37821.9	4888.65	3803.26	20403.1	34286.1	9864.58
16	pyridoxine	positive	Y	C8H11NO3	169.074	LXNHXLLTXMVWPM-UHFFFAOYSA-N	Organic compounds	Organoheterocyclic compounds	Pyridines and derivatives	Pyridoxines	PYRIDOXINE	EMA_HILICz_20180824	IROA01G08	1	1	1	3	Level 1+		20180618_SK_JS_Wildermuth_Particles_20180301A_QE119_Ag683775-924_USHXG01081_POS_MSMS-v2_Set1-BrachyRE-3sand-jar-MS-r1-355-1_IR01_037.h5	1.85149	3	134.060,152.071,170.081	0.943557	[M+H]+	170.081	170.082	10	0.0006124	3.60063	1.8	2.05	1.93608	1.89249	0.0435907	0017_pyridoxine_positive_M+H170p0812_1p94	1668167	1.78042e+06	1.99333e+06	1.18315e+06	1.1998e+06	1.09315e+06	1.00763e+06	3.66083e+06	1.45925e+06	956877	1.00361e+06	1.25098e+06	918389
104	pyrrole-2-carboxylic acid	negative	Y	C5H5NO2	111.032	WRHZVMBBRYBTKZ-UHFFFAOYSA-N	Organic compounds	Organoheterocyclic compounds	Pyrroles	Pyrrole carboxylic acids and derivatives	PYRROLE-2-CARBOXYLATE	EMA_HILICz_20180824	IROA06E07	1	1	1	3	Level 1+		20180622_SK_JS_Wildermuth_Particles_20180301C_QE119_Ag683775-924_USHXG01081_NEG_MSMS-v2_Set3-TxCtrl-1sand-jar-aRE-r1-362-3_IR02_059.h5	1.84427	2	66.033,110.023	0.993374	[M-H]-	110.025	110.023	20	0.0019149	17.4043	1.7697	2.23411	1.95808	1.95496	0.00311906	0015_pyrrole-2-carboxylic_acid_negative_M-H110p0247_1p96	9759.88	16751.6	9510.09	17307.4	14140.6	13798.1	15181.5	26426	18053.3	13428.5	12629.9	14652.8	15297.7
163	raffinose	negative	Y	C18H32O16	504.169	MUPFEKGTMRGPLJ-ZQSKZDJDSA-N	Organic compounds	Organic oxygen compounds	Organooxygen compounds	Carbohydrates and carbohydrate conjugates	D-(+)-RAFFINOSE	EMA_HILICz_20180824	IROA04B10	1	1	1	3	Level 1+		20180622_SK_JS_Wildermuth_Particles_20180301C_QE119_Ag683775-924_USHXG01081_NEG_MSMS-v2_Set3-TxCtrl-p5mm-jar-aRE-r1-346-3_IR02_065.h5	15.0328	14	59.012,71.012,73.028,83.012,85.028,87.007,89.023,101.023,113.022,131.033,143.034,161.045,179.055,221.066	0.806099	[M-H]-	503.162	503.16	20	0.0021048	4.18315	14.9878	15.1993	14.958	15.0668	0.1088	0074_raffinose_negative_M-H503p1617_14p96	176519	173366	127390	155061	130012	145532	133524	123181	196503	239068	294355	124614	139442
26	riboflavin	positive	Y	C17H20N4O6	376.138	AUNGANRZJHBGPY-SCRDCRAPSA-N	Organic compounds	Organoheterocyclic compounds	Pteridines and derivatives	Alloxazines and isoalloxazines	RIBOFLAVIN	EMA_HILICz_20180824	IROA03H02	1	1	1	3	Level 1+		20180622_SK_JS_Wildermuth_Particles_20180301C_QE119_Ag683775-924_USHXG01081_POS_MSMS-v2_Set3-TxCtrl-3sand-jar-aRE-r1-358-3_IR01_043.h5	4.03166	18	53.040,57.034,61.029,69.034,71.014,71.050,73.029,75.045,81.034,99.045,117.055,172.087,200.082,216.076,243.088,244.072,359.134,377.145	0.900024	[M+H]+	377.146	377.147	10	0.0010213	2.70797	3.95	4.25	4.00078	4.09259	0.0918045	0028_riboflavin_positive_M+H377p1456_4p00	7857.03	8611.7	5485.1	4272.32	0	3552.19	4456.99	0	20901.9	43223.6	3636.97	0	20746.8
57	sarcosine	positive	Y	C3H7NO2	89.0477	FSYKKLYZXJSNPZ-UHFFFAOYSA-N	Organic compounds	Organic acids and derivatives	Carboxylic acids and derivatives	Amino acids, peptides, and analogues	SARCOSINE	EMA_HILICz_20180824	IROA01C06	0	1	1	2	Level 1				0			[M+H]+	90.055	90.0557	10	0.00075846	8.42219	11.7	12.2167	11.9822	12	0.0178517	0062_sarcosine_positive_M+H90p0550_11p98	38254	0	3404.79	0	0	15851.5	10841.8	0	0	0	2278.88	0	3314.73
155	serine	negative	Y	C3H7NO3	105.043	MTCFGRXMJLQNBG-REOHCLBHSA-N	Organic compounds	Organic acids and derivatives	Carboxylic acids and derivatives	Amino acids, peptides, and analogues	serine	EMA_HILICz_20180824	NMLQCsopV3c50	1	1	1	3	Level 1+		20180622_SK_JS_Wildermuth_Particles_20180301C_QE119_Ag683775-924_USHXG01081_NEG_MSMS-v2_Set3-TxCtrl-0mm-jar-aREwash2-r1-350-5_IR02_029.h5	13.762	3	72.007,74.023,104.034	0.97861	[M-H]-	104.035	104.034	20	0.0017877	17.1836	13.6975	14.2495	13.6249	13.8613	0.236358	0066_serine_negative_M-H104p0353_13p62	42222.9	86180	7693.89	346334	88159.6	110402	31682.8	49417.4	312626	32887.5	23366	30196.2	28890.3
153	shikimic acid and/or isomers	negative	Y	C7H10O5	174.053	JXOHGGNKMLTUBP-HSUXUTPPSA-N	Organic compounds	Organic oxygen compounds	Organooxygen compounds	Alcohols and polyols	SHIKIMATE	EMA_HILICz_20180824	IROA01E12	1	1	1	3	Level 1+	isomersoverlapping peaks but resolvable	20180622_SK_JS_Wildermuth_Particles_20180301C_QE119_Ag683775-924_USHXG01081_NEG_MSMS-v2_Set3-TxCtrl-0mm-jar-aREwash1-r1-350-4_IR02_086.h5	12.9243	23	55.017,57.033,58.004,65.038,69.033,71.012,73.028,81.033,83.048,85.028,93.033,99.007,99.043,101.023,109.028,111.043,129.018,137.023,143.033,154.946,155.033,172.957,173.044	0.894418	[M-H]-	173.046	173.044	20	0.0017871	10.3273	12.8554	13.2399	12.9963	13.0608	0.0644909	0064_shikimic_acid_negative_M-H173p0455_13p00	25776.2	41515.1	36639.9	29045.8	19845.3	22961.2	17716	15066.2	26023.6	25278.9	23927.3	19718.5	22627.6
79	sn-glycero-3-phosphocholine	positive	Y	C8H21NO6P+	258.11	SUHOQUVVVLNYQR-MRVPVSSYSA-O	Organic compounds	Lipids and lipid-like molecules	Glycerophospholipids	Glycerophosphocholines	SN-GLYCERO-3-PHOSPHOCHOLINE	EMA_HILICz_20180824	IROA04F11	1	1	1	3	Level 1+		20180622_SK_JS_Wildermuth_Particles_20180301C_QE119_Ag683775-924_USHXG01081_POS_MSMS-v2_Set3-TxCtrl-p5sand-jar-aRE-r1-366-3_IR01_010.h5	14.7224	6	60.082,86.097,104.107,125.000,184.073,258.110	0.918483	[M]+	258.11	258.111	10	0.0011217	4.34582	14.4994	14.87	14.2775	14.6226	0.345041	0096_sn-glycero-3-phosphocholine_positive_M258p1101_14p28	3.81318e+06	4.62479e+06	11003655	1.78735e+06	2.85683e+06	1.00499e+06	1.93865e+06	3.09852e+06	3.96482e+06	1.74894e+06	2326686	1.55795e+06	6.36537e+06
65	threonine/allothreonine/homoserine	positive	Y	C4H9NO3	119.058	AYFVYJQAPQTCCC-GBXIJSLDSA-N	Organic compounds	Organic acids and derivatives	Carboxylic acids and derivatives	Amino acids, peptides, and analogues	L-THREONINE	EMA_HILICz_20180824	IROA01A06	1	1	1	3	Level 1+	isomers, unresolvable peaks	20180622_SK_JS_Wildermuth_Particles_20180301C_QE119_Ag683775-924_USHXG01081_POS_MSMS-v2_Set3-TxCtrl-0mm-jar-aREwash2-r1-350-5_IR01_028.h5	12.7808	6	56.050,57.034,74.061,84.045,102.055,120.066	0.926259	[M+H]+	120.066	120.066	10	0.000675	5.62193	12.7	13.1	12.7247	12.8801	0.155423	0082_threonine_positive_M+H120p0655_12p72	163917	167322	103399	713041	733888	163002	204718	390779	1.33281e+06	369882	385381	281841	267424
13	thymidine	positive	Y	C10H14N2O5	242.09	IQFYYKKMVGJFEH-XLPZGREQSA-N	Organic compounds	Nucleosides, nucleotides, and analogues	Pyrimidine nucleosides	Pyrimidine 2'-deoxyribonucleosides	THYMIDINE	EMA_HILICz_20180824	IROA01D06	1	1	1	3	Level 1+		20180622_SK_JS_Wildermuth_Particles_20180301C_QE119_Ag683775-924_USHXG01081_POS_MSMS-v2_Set3-TxCtrl-1mm-jar-aREwash2-r1-343-5_IR01_025.h5	1.41121	7	69.034,71.050,73.029,81.034,99.045,117.055,127.050	0.71816	[M+H]+	243.098	243.098	10	0.0007471	3.07325	1.37	1.55	1.46036	1.45326	0.00710296	0013_thymidine_positive_M+H243p0976_1p46	494135	309183	399373	345319	286201	180187	126476	80030	711141	282485	276679	186979	116172
3	thymine	positive	Y	C5H6N2O2	126.043	RWQNBRDOKXIBIV-UHFFFAOYSA-N	Organic compounds	Organoheterocyclic compounds	Diazines	Pyrimidines and pyrimidine derivatives	THYMINE	EMA_HILICz_20180824	IROA01E05	1	1	1	3	Level 1+	peak at 1.4 is in source frag of thymidine	20180618_SK_JS_Wildermuth_Particles_20180301A_QE119_Ag683775-924_USHXG01081_POS_MSMS-v2_Set1-BrachyRE-clay-jar-MS-r1-351-1_IR01_115.h5	1.21488	8	54.035,56.051,81.046,82.030,84.045,85.049,109.040,127.051	0.620425	[M+H]+	127.05	127.051	10	0.0006722	5.29082	1.09608	1.24	1.19957	1.14612	0.0534585	0003_thymine_positive_M+H127p0502_1p20	1.19102e+06	1.45102e+06	4.54168e+06	5.42271e+06	3.12411e+06	1.12543e+06	7.09758e+06	460101	4833187	1.85031e+06	3.94172e+06	3212833	4.64421e+06
148	trans-4-hydroxyproline	negative	Y	C5H9NO3	131.058	PMMYEEVYMWASQN-DMTCNVIQSA-N	Organic compounds	Organic acids and derivatives	Carboxylic acids and derivatives	Amino acids, peptides, and analogues	TRANS-4-HYDROXYPROLINE	EMA_HILICz_20180824	IROA02D03	1	1	1	3	Level 1+		20180622_SK_JS_Wildermuth_Particles_20180301C_QE119_Ag683775-924_USHXG01081_NEG_MSMS-v2_Set3-TxCtrl-5mm-jar-aRE-r1-332-3_IR02_092.h5	12.4863	11	66.033,68.049,71.012,73.028,82.024,82.028,84.044,86.023,112.039,128.034,130.049	0.924393	[M-H]-	130.051	130.049	20	0.0017675	13.5908	12.4437	12.8238	12.4695	12.5902	0.120747	0059_trans-4-hydroxyproline_negative_M-H130p0509_12p47	2892.26	2047.35	1778.11	7596.13	2666.75	2605.44	5332.8	19130.8	8950.81	3146.71	3628.78	8582.26	11461.1
89	trans-cinnamic acid	negative	Y	C9H8O2	148.052	WBYWAXJHAXSJNI-VOTSOKGWSA-N	Organic compounds	Phenylpropanoids and polyketides	Cinnamic acids and derivatives	Cinnamic acids	TRANS-CINNAMATE	EMA_HILICz_20180824	IROA07F01	0.5	1	1	2.5	Level 1+	partial match	20180622_SK_JS_Wildermuth_Particles_20180301C_QE119_Ag683775-924_USHXG01081_NEG_MSMS-v2_Set3-TxCtrl-1mm-jar-aRE-r1-343-3_IR02_098.h5	1.088	3	103.054,119.049,147.044	0.813619	[M-H]-	147.045	147.043	20	0.0017559	11.9412	1.05512	1.21099	1.10883	1.10745	0.00138024	0000_trans-cinnamic_acid_negative_M-H147p0451_1p11	54782.4	91376.6	75473.9	251531	273735	119579	499768	101282	71250.3	97331.6	63497.7	37266.1	24541.4
48	tryptophan	positive	Y	C11H12N2O2	204.09	QIVBCDIJIAJPQS-SECBINFHSA-N	Organic compounds	Organoheterocyclic compounds	Indoles and derivatives	Indolyl carboxylic acids and derivatives	D-TRYPTOPHAN	EMA_HILICz_20180824	IROA02B02	1	1	1	3	Level 1+		20180622_SK_JS_Wildermuth_Particles_20180301C_QE119_Ag683775-924_USHXG01081_POS_MSMS-v2_Set3-TxCtrl-1mm-jar-aRE-r1-343-3_IR01_097.h5	9.60787	10	118.066,130.065,132.081,144.081,146.060,159.092,160.076,170.060,188.071,205.097	0.888435	[M+H]+	205.097	205.098	10	0.0005107	2.49004	9.41972	9.8	9.27501	9.51974	0.244724	0052_tryptophan_positive_M+H205p0972_9p28	56465.2	78313.3	52133.1	305136	628768	77931.8	87365.7	155762	185926	176540	138980	26105.3	11348.4
56	tyrosine	positive	Y	C9H11NO3	181.074	OUYCCCASQSFEME-QMMMGPOBSA-N	Organic compounds	Organic acids and derivatives	Carboxylic acids and derivatives	Amino acids, peptides, and analogues	L-TYROSINE	EMA_HILICz_20180824	IROA01G02	1	1	1	3	Level 1+		20180622_SK_JS_Wildermuth_Particles_20180301C_QE119_Ag683775-924_USHXG01081_POS_MSMS-v2_Set3-TxCtrl-3mm-jar-aRE-r1-336-3_IR01_034.h5	11.1015	9	91.055,95.050,119.049,121.065,123.044,136.076,147.044,165.055,182.081	0.909251	[M+H]+	182.081	182.082	10	0.0006027	3.31006	10.95	11.3	10.9812	11.0673	0.0861639	0060_tyrosine_positive_M+H182p0812_10p98	91563.3	99673.7	58781.9	365475	210900	41900	123787	236434	470097	187434	170268	98546.1	96619.8
97	uracil	negative	Y	C4H4N2O2	112.027	ISAKRJDGNUQOIC-UHFFFAOYSA-N	Organic compounds	Organoheterocyclic compounds	Diazines	Pyrimidines and pyrimidine derivatives	URACIL	EMA_HILICz_20180824	IROA01F03	1	1	1	3	Level 1+		20180618_SK_JS_Wildermuth_Particles_20180301A_QE119_Ag683775-924_USHXG01081_NEG_MSMS-v2_Set1-TxCtrl-0mm-jar-MS-r1-350-1_IR02_011.h5	1.28815	2	110.974,111.018	0.971432	[M-H]-	111.02	111.018	20	0.0018632	16.7826	1.2248	1.41182	1.31021	1.30208	0.00813382	0008_uracil_negative_M-H111p0200_1p31	523597	1.15047e+06	342949	1.09421e+06	664343	856351	8694646	411074	788180	648226	2.01642e+06	991914	3644671
109	uridine	negative	Y	C9H12N2O6	244.07	DRTQHJPVMGBUCF-XVFCMESISA-N	Organic compounds	Nucleosides, nucleotides, and analogues	Pyrimidine nucleosides	Not available	URIDINE	EMA_HILICz_20180824	IROA01E08	1	1	1	3	Level 1+		20180622_SK_JS_Wildermuth_Particles_20180301C_QE119_Ag683775-924_USHXG01081_NEG_MSMS-v2_Set3-TxCtrl-3sand-jar-aREwash1-r1-358-4_IR02_080.h5	2.42381	10	66.033,82.028,110.023,111.018,122.023,140.034,152.034,153.029,200.055,243.062	0.908651	[M-H]-	243.062	243.061	20	0.0009287	3.82083	2.24285	2.64012	2.55487	2.40479	0.15008	0020_uridine_negative_M-H243p0622_2p55	1.2709e+06	1.78092e+06	848729	1.21795e+06	1.04689e+06	1.15012e+06	316292	154975	3.68193e+06	1733199	1895673	1.32595e+06	274562
130	urocanic acid	negative	Y	C6H6N2O2	138.043	LOIYMIARKYCTBW-OWOJBTEDSA-N	Organic compounds	Organoheterocyclic compounds	Azoles	Imidazoles	Urocanic acid	EMA_HILICz_20180824	QCsopV3c29	1	1	1	3	Level 1+		20180622_SK_JS_Wildermuth_Particles_20180301C_QE119_Ag683775-924_USHXG01081_NEG_MSMS-v2_Set3-TxCtrl-1sand-jar-aRE-r1-362-3_IR02_059.h5	8.09946	3	66.033,93.044,137.034	0.849927	[M-H]-	137.036	137.034	20	0.0019703	14.378	7.97045	8.35381	8.47045	8.16729	0.303161	0041_urocanic_acid_negative_M-H137p0356_8p47	29025.7	6981.74	4354.34	4223.57	7713.6	15013.3	17504.5	6509.84	6417.38	8338.95	9902.3	9668.21	73528
55	valine	positive	Y	C5H11NO2	117.079	KZSNJWFQEVHDMF-BYPYZUCNSA-N	Organic compounds	Organic acids and derivatives	Carboxylic acids and derivatives	Amino acids, peptides, and analogues	L-VALINE	EMA_HILICz_20180824	IROA01G05	1	1	1	3	Level 1+		20180622_SK_JS_Wildermuth_Particles_20180301C_QE119_Ag683775-924_USHXG01081_POS_MSMS-v2_Set3-TxCtrl-5mm-jar-aREwash1-r1-332-4_IR01_016.h5	10.3036	6	55.055,57.058,58.066,59.074,72.082,118.086	0.927833	[M+H]+	118.086	118.087	10	0.0007011	5.93718	10.1606	10.4775	10.1911	10.2574	0.0663289	0059_valine_positive_M+H118p0863_10p19	159723	195621	564560	99987.1	181541	64764.3	57758.7	74813.2	338441	87890.9	81763.4	130134	471012
100	vanillic acid	negative	Y	C8H8O4	168.042	WKOLLVMJNQIZCI-UHFFFAOYSA-N	Organic compounds	Benzenoids	Benzene and substituted derivatives	Benzoic acids and derivatives	vanillic acid	EMA_HILICz_20180824	NMLC0107	1	1	1	3	Level 1+		20180622_SK_JS_Wildermuth_Particles_20180301C_QE119_Ag683775-924_USHXG01081_NEG_MSMS-v2_Set3-TxCtrl-1sand-jar-aRE-r1-362-3_IR02_059.h5	1.46912	6	91.017,108.020,123.007,123.043,152.010,167.034	0.905788	[M-H]-	167.035	167.034	20	0.0014387	8.61317	1.29527	1.63418	1.44427	1.40763	0.0366429	0011_vanillic_acid_negative_M-H167p0350_1p44	294150	359884	311395	233307	136787	121513	270041	189508	488607	185611	207540	174603	118417
108	xanthine	negative	Y	C5H4N4O2	152.033	LRFVTYWOQMYALW-UHFFFAOYSA-N	Organic compounds	Organoheterocyclic compounds	Imidazopyrimidines	Purines and purine derivatives	XANTHINE	EMA_HILICz_20180824	IROA01D10	1	1	1	3	Level 1+		20180618_SK_JS_Wildermuth_Particles_20180301A_QE119_Ag683775-924_USHXG01081_NEG_MSMS-v2_Set1-TxCtrl-p5sand-jar-MS-r1-366-1_IR02_119.h5	2.51786	2	108.018,151.024	0.983816	[M-H]-	151.026	151.024	20	0.0019774	13.0931	2.18887	2.59548	2.4164	2.35164	0.0647686	0019_xanthine_negative_M-H151p0261_2p42	616044	593130	813159	1.04343e+06	570100	898199	3.19871e+06	14244166	1.77944e+06	3956821	856644	758594	4.53715e+06
126	xanthurenic acid	negative	Y	C10H7NO4	205.038	FBZONXHGGPHHIY-UHFFFAOYSA-N	Organic compounds	Organoheterocyclic compounds	Quinolines and derivatives	Quinoline carboxylic acids	XANTHURENIC ACID	EMA_HILICz_20180824	IROA05A10	1	1	1	3	Level 1+		20180622_SK_JS_Wildermuth_Particles_20180301C_QE119_Ag683775-924_USHXG01081_NEG_MSMS-v2_Set3-TxCtrl-1mm-jar-aREwash2-r1-343-5_IR02_026.h5	7.82946	3	116.049,160.039,204.029	0.822841	[M-H]-	204.03	204.029	20	0.0013338	6.53727	7.72752	7.9632	8.16416	7.85603	0.308134	0037_xanthurenic_acid_negative_M-H204p0302_8p16	70865.2	29751.8	131360	0	7055.03	0	0	0	0	66661.5	11440	9852.01	47694.1
76	hexosamine	positive	N - for ID only	C6H13NO5	179.079	MSWZFWKMSRAUBD-IVMDWMLBSA-N	Organic compounds	Organic oxygen compounds	Organooxygen compounds	Carbohydrates and carbohydrate conjugates	D-(+)-GLUCOSAMINE	EMA_HILICz_20180824	IROA02B12	0	1	1	2	Level 1				0			[M+H]+	180.087	180.087	10	0.000502	2.78755	14	14.5	14.41	14.2848	0.125234	0093_glucosamine_positive_M+H180p0867_14p41	8905.71	10311.4	10350.9	8159.76	7016.55	8527.41	12255	52599.4	25601.4	10573.2	18445.1	9630.7	29004.9
77	hexosamine	positive	N - for ID only	C6H13NO5	179.079	MSWZFWKMSRAUBD-CBPJZXOFSA-N	Organic compounds	Organic oxygen compounds	Organooxygen compounds	Carbohydrates and carbohydrate conjugates	D-MANNOSAMINE	EMA_HILICz_20180824	IROA03G11	0	1	1	2	Level 1				0			[M+H]+	180.087	180.087	10	0.000502	2.78755	14	14.5	13.8163	14.2848	0.468445	0094_mannosamine_positive_M+H180p0867_13p82	8905.71	10311.4	10350.9	8159.76	7016.55	8527.41	12255	52599.4	25601.4	10573.2	18445.1	9630.7	29004.9
146	disaccharide (ex. cellobiose, maltose)	negative	N - for ID only	C12H22O11	342.116	GUBGYTABKSRVRQ-PICCSMPSSA-N	Organic compounds	Organic oxygen compounds	Organooxygen compounds	Carbohydrates and carbohydrate conjugates	MALTOSE	EMA_HILICz_20180824	IROA06G09	0	1	1	2	Level 1	isomers	20180622_SK_JS_Wildermuth_Particles_20180301C_QE119_Ag683775-924_USHXG01081_NEG_MSMS-v2_Set3-TxCtrl-p5mm-jar-aRE-r1-346-3_IR02_065.h5	13.363				[M-H]-	341.109	341.108	20	0.0013121	3.84657	13.2603	13.46	13.3445	13.3353	0.0092412	0057_maltose_negative_M-H341p1089_13p34	1.11011e+06	372419	119968	118944	133584	70524.2	22103.9	83109.5	76436.1	79081.8	88395.9	146934	18794.6
63	threonine/allothreonine/homoserine	positive	N - for ID only	C4H9NO3	119.058	AYFVYJQAPQTCCC-HRFVKAFMSA-N	Organic compounds	Organic acids and derivatives	Carboxylic acids and derivatives	Amino acids, peptides, and analogues	L-ALLOTHREONINE	EMA_HILICz_20180824	IROA04E03	1	1	1	3	Level 1+	isomers, unresolvable peaks	20180622_SK_JS_Wildermuth_Particles_20180301C_QE119_Ag683775-924_USHXG01081_POS_MSMS-v2_Set3-TxCtrl-clay-jar-aREwash2-r1-354-5_IR01_070.h5	12.8918	8	56.050,57.034,58.066,74.061,84.045,96.996,102.055,120.066	0.850627	[M+H]+	120.066	120.066	10	0.000675	5.62193	12.7	13.1	12.8281	12.8801	0.0520094	0080_allothreonine_positive_M+H120p0655_12p83	163917	167322	103399	713041	733888	163002	204718	390779	1.33281e+06	369882	385381	281841	267424
64	threonine/allothreonine/homoserine	positive	N - for ID only	C4H9NO3	119.058	UKAUYVFTDYCKQA-VKHMYHEASA-N	Organic compounds	Organic acids and derivatives	Carboxylic acids and derivatives	Amino acids, peptides, and analogues	HOMOSERINE	EMA_HILICz_20180824	IROA01G07	1	1	1	3	Level 1+	isomers, unresolvable peaks	20180622_SK_JS_Wildermuth_Particles_20180301C_QE119_Ag683775-924_USHXG01081_POS_MSMS-v2_Set3-TxCtrl-clay-jar-aREwash1-r1-354-4_IR01_100.h5	12.7639	5	56.050,74.061,84.045,102.055,120.066	0.804504	[M+H]+	120.066	120.066	10	0.000675	5.62193	12.7	13.1	13.1352	12.8801	0.255058	0081_homoserine_positive_M+H120p0655_13p14	163917	167322	103399	713041	733888	163002	204718	390779	1.33281e+06	369882	385381	281841	267424
46	leucine/norleucine	positive	N - for ID only	C6H13NO2	131.095	LRQKBLKVPFOOQJ-YFKPBYRVSA-N	Organic compounds	Organic acids and derivatives	Carboxylic acids and derivatives	Amino acids, peptides, and analogues	NORLEUCINE	EMA_HILICz_20180824	IROA04B07	1	1	0.5	2.5	Level 1+	split peak, separated from ILE also split peak	20180618_SK_JS_Wildermuth_Particles_20180301A_QE119_Ag683775-924_USHXG01081_POS_MSMS-v2_Set1-BrachyRE-2mm-jar-MS-r1-337-1_IR01_034.h5	8.7144	2	86.097,132.103	0.983555	[M+H]+	132.102	132.103	10	0.0005992	4.53589	8.42724	8.92	8.46485	8.70219	0.237334	0049_norleucine_positive_M+H132p1019_8p46	232433	242711	98315.3	2.54059e+06	2.30517e+06	362927	421480	680215	7160474	1.1682e+06	508992	223651	153802
35	acetyl-hexosamine	positive	N - for ID only	C8H15NO6	221.09	OVRNDRQMDRJTHS-RTRLPJTCSA-N	Organic compounds	Organic oxygen compounds	Organooxygen compounds	Carbohydrates and carbohydrate conjugates	N-acetyl-D-glucosamine (peak1)	EMA_HILICz_20180824	NMLC0901	1	1	1	3	Level 1+		20180618_SK_JS_Wildermuth_Particles_20180301A_QE119_Ag683775-924_USHXG01081_POS_MSMS-v2_Set1-BrachyRE-clay-jar-MS-r2-352-1_IR01_064.h5	6.05048	14	60.045,84.045,96.045,98.061,98.976,116.986,126.055,138.055,140.002,144.066,158.013,168.066,186.076,204.087	0.833922	[M+H]+	222.097	222.098	10	0.0005058	2.27738	5.7	6.25	6.17077	6.09431	0.0764594	0037_N-acetyl-glucosamine_positive_M+H222p0972_6p17	2.75139e+06	2.23795e+06	2413986	987865	1.01818e+06	1.1393e+06	717768	1.21817e+06	2.66429e+06	2354435	3.35359e+06	3.14473e+06	644577
36	acetyl-hexosamine	positive	N - for ID only	C8H15NO6	221.09	OVRNDRQMDRJTHS-ZTVVOAFPSA-N	Organic compounds	Organic oxygen compounds	Organooxygen compounds	Carbohydrates and carbohydrate conjugates	N-ACETYL-D-MANNOSAMINE	EMA_HILICz_20180824	IROA01H11	1	1	1	3	Level 1+		20180622_SK_JS_Wildermuth_Particles_20180301C_QE119_Ag683775-924_USHXG01081_POS_MSMS-v2_Set3-TxCtrl-3sand-jar-aRE-r1-358-3_IR01_043.h5	6.0647	13	81.034,84.045,96.045,97.029,98.061,109.029,126.055,127.039,138.055,144.066,168.066,186.076,204.087	0.843839	[M+H]+	222.097	222.098	10	0.0005058	2.27738	5.7	6.25	6.26453	6.09431	0.170216	0038_N-acetyl-mannosamine_positive_M+H222p0972_6p26	2.75139e+06	2.23795e+06	2413986	987865	1.01818e+06	1.1393e+06	717768	1.21817e+06	2.66429e+06	2354435	3.35359e+06	3.14473e+06	644577
128	C6 sugar alcohol (ex. sorbitol, galactitol, mannitol)	negative	N - for ID only	C6H14O6	182.079	FBPFZTCFMRRESA-GUCUJZIJSA-N	Organic compounds	Organic oxygen compounds	Organooxygen compounds	Carbohydrates and carbohydrate conjugates	GALACTITOL	EMA_HILICz_20180824	IROA02C05	1	1	0.5	2.5	Level 1+	isomers	20180622_SK_JS_Wildermuth_Particles_20180301C_QE119_Ag683775-924_USHXG01081_NEG_MSMS-v2_Set3-TxCtrl-5mm-jar-aRE-r1-332-3_IR02_092.h5	8.05651	20	55.017,57.033,58.004,59.012,71.012,72.991,73.028,83.012,85.028,87.007,89.023,97.028,101.023,113.023,115.038,119.033,131.034,149.044,163.060,181.070	0.868521	[M-H]-	181.072	181.07	20	0.0016767	9.25987	7.85	8.75	8.83244	8.07412	0.758314	0039_galactitol_negative_M-H181p0717_8p83	1.00912e+06	6.08817e+06	2670607	6046969	1333528	6.2249e+06	7.89157e+06	4.051e+06	2.23568e+06	2.14602e+06	513727	467577	3262835
129	C6 sugar alcohol (ex. sorbitol, galactitol, mannitol)	negative	N - for ID only	C6H14O6	182.079	FBPFZTCFMRRESA-KVTDHHQDSA-N	Organic compounds	Organic oxygen compounds	Organooxygen compounds	Carbohydrates and carbohydrate conjugates	MANNITOL	EMA_HILICz_20180824	IROA06G06	1	1	0.5	2.5	Level 1+	isomers	20180618_SK_JS_Wildermuth_Particles_20180301A_QE119_Ag683775-924_USHXG01081_NEG_MSMS-v2_Set1-BrachyRE-5mm-jar-MS-r3-331-1_IR02_128.h5	8.18091	21	55.017,57.032,58.004,59.012,69.033,71.012,72.991,73.027,75.006,83.012,85.027,87.007,89.022,97.027,101.022,103.038,113.022,119.033,131.033,163.059,181.070	0.89893	[M-H]-	181.072	181.07	20	0.0016767	9.25987	7.85	8.75	8.65521	8.07412	0.581093	0040_mannitol_negative_M-H181p0717_8p66	1.00912e+06	6.08817e+06	2670607	6046969	1333528	6.2249e+06	7.89157e+06	4.051e+06	2.23568e+06	2.14602e+06	513727	467577	3262835
98	2/4-hydroxycinnamic acid	negative	N - for ID only	C9H8O3	164.047	PMOWTIHVNWZYFI-AATRIKPKSA-N	Organic compounds	Phenylpropanoids and polyketides	Cinnamic acids and derivatives	Hydroxycinnamic acids and derivatives	2-Hydroxycinnamic acid	EMA_HILICz_20180824	NMLC1302	1	1	1	3	Level 1+	isomers	20180622_SK_JS_Wildermuth_Particles_20180301C_QE119_Ag683775-924_USHXG01081_NEG_MSMS-v2_Set3-TxCtrl-5mm-jar-aREwash2-r1-332-5_IR02_077.h5	1.46422	2	119.049,163.039	0.988824	[M-H]-	163.04	163.038	20	0.001938	11.8867	1.28	1.6	1.50679	1.47964	0.0271525	0009_2-hydroxycinnamic_acid_negative_M-H163p0400_1p51	3.63567e+06	2835587	4.76763e+06	443392	234812	314777	471562	488056	1.04103e+06	714125	978803	926131	578519
106	2/3-hydroxybenzoic acid	negative	N - for ID only	C7H6O3	138.032	YGSDEFSMJLZEOE-UHFFFAOYSA-N	Organic compounds	Benzenoids	Benzene and substituted derivatives	Benzoic acids and derivatives	SALICYLATE	EMA_HILICz_20180824	IROA06D11	1	1	1	3	Level 1+	isomers, two unresolvable peaks	20180622_SK_JS_Wildermuth_Particles_20180301C_QE119_Ag683775-924_USHXG01081_NEG_MSMS-v2_Set3-TxCtrl-clay-jar-aREwash2-r1-354-5_IR02_071.h5	2.23603	2	93.033,137.023	0.996699	[M-H]-	137.024	137.022	20	0.0020179	14.7266	1.93	2.6	1.97251	2.27991	0.307391	0017_salicylic_acid_negative_M-H137p0244_1p97	357122	150834	54893.2	881671	637510	2.04146e+06	1.97621e+06	3671548	354857	310684	451826	334373	66257.4
[truncated: 55 more columns]

## Sheet: invitro
Compound annotation				Authentic reference standard information										COMPOUND IDENTIFICATION SCORES									MSMS INFORMATION	MSMS EVALUATION	ION INFORMATION				M/Z EVALUATION		Chromatographic peak information				RT EVALUATION
Compound #	Identified Metabolite	Polarity	Use for height	Molecular Formula	Exact Mass	Standard Reference InChI key	Structural classification (ClassyFire)				Name of reference matched	Source of reference evaluated for match	Library identifier (if not JGI EMA)	MSMS Score (0 to 1)	m/z score (0 to 1)	RT score (0 to 1)	Total ID Score (0 to 3)	Identification level	Identification notes	File with highest MSMS match score	RT of highest matched MSMS scan	Number of fragment matches	List of ion matches in msms spectra to EMA reference spectra		Adduct	Theoretical m/z	Measured m/z	Maximum mass cutoff	absolute mass error (delta Da)	mass error (delta ppm)	Minimum retention time (min.)	Maximum retention time (min.)	Theoretical retention time (min.)	average measured RT (min.)	RT error (absolute delta min.)	group	raw data
Unique for study	Note 1				Note 2	Flattened, neutralized	kingdom	superclass	class	subclass		Note 3	Note 3	Note 4	Note 5	Note 6		See Note 7				Note 8		Note 9	Note 10		Note 11	ppm	Note 12	Note 12	Note 13		Note 14	from max intensity between RT min and max	|theoretical RT - average measured RT|	sample	Beads_0mm	Beads_0mm.1	Beads_0mm.2	Beads_0.5mm	Beads_0.5mm.1	Beads_1mm	Beads_1mm.1	Beads_1mm.2	Beads_2mm	Beads_2mm.1	Beads_3mm.2	Beads_3mm	Beads_3mm.1
39	1-methyl-6,7-dihydroxy-1,2,3,4-tetrahydroisoquinoline	positive	Y	C10H13NO2	179.095	IBRKLUSXDYATLG-LURJTMIESA-N	Organic compounds	Organoheterocyclic compounds	Tetrahydroisoquinolines	Not available	1-METHYL-6,7-DIHYDROXY-1,2,3,4-TETRAHYDROISOQUINOLINE	EMA_HILICz_20180824	IROA06C11	1	1	1	3	Level 1+		20180620_SK_JS_Wildermuth_Particles_20180301B_QE119_Ag683775-924_USHXG01081_POS_MSMS-v2_Set2-BrachyRE-3sand-tube-MS-r1-355-2_IR01_013.h5	7.29772	6	117.071,137.060,145.066,151.076,163.076,180.103	0.888107	[M+H]+	180.102	180.102	10	0.0003982	2.21097	7	7.4	7.35558	7.25329	0.102294	0042_1-methyl-6_7-dihydroxy-1_2_3_4-tetrahydroisoquinoline_positive_M+H180p1019_7p36	18192.8	25488.1	7010.7	10687.1	6341.75	15322.2	5193.47	5089.81	17157.7	14980.2	24719.5	87524.6	201507
49	1-methyladenosine	positive	Y	C11H15N5O4	281.112	GFYLSDSUCHVORB-IOSLPCCCSA-N	Organic compounds	Nucleosides, nucleotides, and analogues	Purine nucleosides	Not available	1-methyladenosine	EMA_HILICz_20180824	QCsopV3c38	1	1	1	3	Level 1+		20180618_SK_JS_Wildermuth_Particles_20180301A_QE119_Ag683775-924_USHXG01081_POS_MSMS-v2_Set1-BrachyRE-2mm-jar-MS-r2-338-1_IR01_088.h5	9.74726	2	150.078,282.121	0.624969	[M+H]+	282.12	282.121	10	0.0011229	3.98023	9.45	9.95	9.97672	9.74295	0.233773	0053_1-methyladenosine_positive_M+H282p1197_9p98	105805	80987.9	101428	108531	117113	79242.2	93644.6	99001.6	88979.4	86547.1	90995	115765	124227
5	2-hydroxypyridine	positive	Y	C5H5NO	95.0371	UBQKCCHYAOITMY-UHFFFAOYSA-N	Organic compounds	Organoheterocyclic compounds	Pyridines and derivatives	Hydropyridines	2-HYDROXYPYRIDINE	EMA_HILICz_20180824	IROA05E12	1	1	1	3	Level 1+		20180622_SK_JS_Wildermuth_Particles_20180301C_QE119_Ag683775-924_USHXG01081_POS_MSMS-v2_Set3-TxCtrl-clay-jar-aREwash2-r1-354-5_IR01_070.h5	1.41624	3	51.024,78.035,96.045	0.896712	[M+H]+	96.0444	96.0452	10	0.00082453	8.58488	1.12501	1.5	1.26471	1.21652	0.048196	0005_2-hydroxypyridine_positive_M+H96p0444_1p26	11863.7	0	0	6484.06	0	9494.37	29270.7	0	0	18039	8897.85	8204.21	21444.2
114	2,3-dihydroxybenzoic acid	negative	Y	C7H6O4	154.027	GLDQAMYCGOIJDV-UHFFFAOYSA-N	Organic compounds	Benzenoids	Benzene and substituted derivatives	Benzoic acids and derivatives	2,3-DIHYDROXYBENZOATE	EMA_HILICz_20180824	IROA05D05	1	1	1	3	Level 1+	2,5 at known different RT	20180622_SK_JS_Wildermuth_Particles_20180301C_QE119_Ag683775-924_USHXG01081_NEG_MSMS-v2_Set3-TxCtrl-1sand-jar-aRE-r1-362-3_IR02_059.h5	3.4338	3	108.020,109.028,153.018	0.89696	[M-H]-	153.019	153.02	20	0.0006172	4.03348	3.36396	3.52043	3.39864	3.43326	0.0346262	0025_2_3-dihydroxybenzoic_acid_negative_M-H153p0193_3p40	0	14188.5	2154.09	0	0	8031.77	0	0	0	0	10204.4	9328.09	21615.8
51	2',3'-cyclic AMP	positive	Y	C10H12N5O6P	329.053	KMYWVDDIPVNLME-KQYNXXCUSA-N	Organic compounds	Nucleosides, nucleotides, and analogues	Purine nucleotides	Cyclic purine nucleotides	ADENOSINE 2',3'-CYCLIC MONOPHOSPHATE	EMA_HILICz_20180824	IROA03A03	1	1	1	3	Level 1+		20180620_SK_JS_Wildermuth_Particles_20180301B_QE119_Ag683775-924_USHXG01081_POS_MSMS-v2_Set2-BrachyRE-p5mm-tube-MS-r1-344-2_IR01_043.h5	9.92603	3	98.985,136.062,330.061	0.826707	[M+H]+	330.06	330.061	10	0.000894	2.7086	9.74276	10.0675	9.7815	9.90474	0.123243	0055_2_3cyclic_AMP_positive_M+H330p0598_9p78	414357	342692	194985	402100	289327	458160	408836	351061	323480	381940	376950	390684	384507
105	2/3-hydroxybenzoic acid	negative	Y	C7H6O3	138.032	IJFXRHURBJZNAO-UHFFFAOYSA-N	Organic compounds	Benzenoids	Benzene and substituted derivatives	Benzoic acids and derivatives	3-HYDROXYBENZOATE	EMA_HILICz_20180824	IROA06D01	1	1	1	3	Level 1+	isomers, two unresolvable peaks	20180622_SK_JS_Wildermuth_Particles_20180301C_QE119_Ag683775-924_USHXG01081_NEG_MSMS-v2_Set3-TxCtrl-p5mm-jar-aRE-r1-346-3_IR02_065.h5	2.21967	3	93.033,136.890,137.023	0.908787	[M-H]-	137.024	137.022	20	0.0020179	14.7266	1.93	2.6	2.61941	2.27991	0.339505	0016_3-hydroxybenzoic_acid_negative_M-H137p0244_2p62	423979	223737	745496	206661	224838	116968	1.45278e+06	214436	205164	160098	208830	224852	111602
99	2/4-hydroxycinnamic acid	negative	Y	C9H8O3	164.047	NGSWKAQJJWESNS-ZZXKWVIFSA-N	Organic compounds	Phenylpropanoids and polyketides	Cinnamic acids and derivatives	Hydroxycinnamic acids and derivatives	4-COUMARATE	EMA_HILICz_20180824	IROA07A03	1	1	1	3	Level 1+	isomers	20180620_SK_JS_Wildermuth_Particles_20180301B_QE119_Ag683775-924_USHXG01081_NEG_MSMS-v2_Set2-BrachyRE-0mm-tube-MS-r2-348-2_IR02_086.h5	1.36287	2	119.048,163.037	0.945361	[M-H]-	163.04	163.038	20	0.001938	11.8867	1.28	1.6	1.41712	1.47964	0.0625146	0010_4-coumaric_acid_negative_M-H163p0400_1p42	1.5001e+06	1.3255e+06	268748	403544	321428	352591	216485	559210	848359	706144	803834	961533	1.07846e+06
141	3-dehydroshikimic acid and/or isomers	negative	Y	C7H8O5	172.037	SLWWJZMPHJJOPH-PHDIDXHHSA-N	Organic compounds	Organic oxygen compounds	Organooxygen compounds	Carbonyl compounds	3-DEHYDROSHIKIMATE	EMA_HILICz_20180824	IROA02A07	1	1	1	3	Level 1+	isomerstwo unresolvable peaks	20180622_SK_JS_Wildermuth_Particles_20180301C_QE119_Ag683775-924_USHXG01081_NEG_MSMS-v2_Set3-TxCtrl-2mm-jar-aRE-r1-339-3_IR02_038.h5	10.2562	10	65.038,69.033,71.012,81.033,99.043,109.028,111.008,127.039,143.034,171.029	0.852929	[M-H]-	171.03	171.028	20	0.0016266	9.51062	10.0821	10.5209	10.5677	10.2925	0.275207	0052_3-dehydroshikimic_acid_negative_M-H171p0299_10p57	7729.08	8608.58	6420.57	0	0	5755.48	0	0	0	0	5272.21	7766.99	8416.62
32	3-methoxytyramine	positive	Y	C9H13NO2	167.095	DIVQKHQLANKJQO-UHFFFAOYSA-N	Organic compounds	Benzenoids	Phenols	Methoxyphenols	3-METHOXYTYRAMINE	EMA_HILICz_20180824	IROA05G08	1	1	1	3	Level 1+		20180620_SK_JS_Wildermuth_Particles_20180301B_QE119_Ag683775-924_USHXG01081_POS_MSMS-v2_Set2-BrachyRE-5mm-tube-MS-r1-329-2_IR01_094.h5	5.61836	8	91.055,95.050,119.050,123.082,136.053,137.060,151.076,168.070	0.84397	[M+H]+	168.102	168.102	10	0.0005052	3.00532	5.42493	5.76999	5.56443	5.626	0.0615745	0034_3-methoxytyramine_positive_M+H168p1019_5p56	1.80797e+06	1.32656e+06	613560	725953	897384	923881	193352	328951	1.84035e+06	1463949	1683851	1.76476e+06	1710173
70	4-aminobutanoic acid	positive	Y	C4H9NO2	103.063	BTCSSZJGUNDROE-UHFFFAOYSA-N	Organic compounds	Organic acids and derivatives	Carboxylic acids and derivatives	Amino acids, peptides, and analogues	4-AMINOBUTANOATE	EMA_HILICz_20180824	IROA04D06	1	1	1	3	Level 1+	isomerstwo or more unresolvable peaks	20180622_SK_JS_Wildermuth_Particles_20180301C_QE119_Ag683775-924_USHXG01081_POS_MSMS-v2_Set3-TxCtrl-5mm-jar-aREwash2-r1-332-5_IR01_076.h5	13.7824	5	68.050,69.034,86.061,87.045,104.071	0.96832	[M+H]+	104.071	104.071	10	0.0007881	7.57274	13.67	14.1	13.6766	13.8442	0.167563	0087_4-aminobutanoic_acid_positive_M+H104p0706_13p68	7647531	0	15955.7	10662428	17576.8	11021847	7.4283e+06	7.92783e+06	0	9370998	12188.8	9230280	0
67	4-guanidinobutanoic acid	positive	Y	C5H11N3O2	145.085	TUHVEAJXIMEOSA-UHFFFAOYSA-N	Organic compounds	Organic acids and derivatives	Carboxylic acids and derivatives	Amino acids, peptides, and analogues	4-GUANIDINOBUTANOATE	EMA_HILICz_20180824	IROA03G09	1	1	1	3	Level 1+	unstable RTs	20180618_SK_JS_Wildermuth_Particles_20180301A_QE119_Ag683775-924_USHXG01081_POS_MSMS-v2_Set1-BrachyRE-p5sand-jar-MS-r3-365-1_IR01_079.h5	13.3117	8	60.057,86.061,87.045,104.071,111.056,128.083,129.066,146.093	0.92879	[M+H]+	146.092	146.093	10	0.0004744	3.24726	13.1	13.5	13.1372	13.3258	0.188623	0084_4-guanidinobutanoic_acid_positive_M+H146p0924_13p14	1.31828e+06	883681	790466	1.8267e+06	671417	1542494	827714	741867	2.91851e+06	3509148	837817	2.36214e+06	1.53067e+06
123	4-hydroxy-2-quinolinecarboxylic acid and/or isomers	negative	Y	C10H7NO3	189.043	HCZHHEIFKROPDY-UHFFFAOYSA-N	Organic compounds	Organoheterocyclic compounds	Quinolines and derivatives	Quinoline carboxylic acids	4-HYDROXY-2-QUINOLINECARBOXYLIC ACID	EMA_HILICz_20180824	IROA05B09	1	1	1	3	Level 1+	isomers	20180622_SK_JS_Wildermuth_Particles_20180301C_QE119_Ag683775-924_USHXG01081_NEG_MSMS-v2_Set3-TxCtrl-1sand-jar-aRE-r1-362-3_IR02_059.h5	6.85546	3	144.044,159.031,188.034	0.89717	[M-H]-	188.035	188.034	20	0.0017121	9.10521	6.79331	7.1254	7.2728	6.9167	0.356099	0034_4-hydroxy-2-quinolinecarboxylic_acid_negative_M-H188p0353_7p27	20243.1	27792.2	7900.81	7036.72	0	15293.3	6193.48	10214	31162.8	8233.3	18958.8	11851.4	40052.9
103	4-hydroxybenzoic acid	negative	Y	C7H6O3	138.032	FJKROLUGYXJWQN-UHFFFAOYSA-N	Organic compounds	Benzenoids	Benzene and substituted derivatives	Benzoic acids and derivatives	4-HYDROXYBENZOATE	EMA_HILICz_20180824	IROA05A05	1	1	1	3	Level 1+		20180622_SK_JS_Wildermuth_Particles_20180301C_QE119_Ag683775-924_USHXG01081_NEG_MSMS-v2_Set3-TxCtrl-p5mm-jar-aRE-r1-346-3_IR02_065.h5	1.72581	3	65.038,93.033,137.023	0.873459	[M-H]-	137.024	137.022	20	0.0019798	14.4485	1.55795	1.75961	1.59657	1.60808	0.0115122	0014_4-hydroxybenzoic_acid_negative_M-H137p0244_1p60	442012	802562	261952	386408	225182	415319	482470	168174	416577	350696	559394	635271	627106
62	4-imidazoleacetic acid	positive	Y	C5H6N2O2	126.043	PRJKNHOMHKJCEJ-UHFFFAOYSA-N	Organic compounds	Organoheterocyclic compounds	Azoles	Imidazoles	4-IMIDAZOLEACETIC ACID	EMA_HILICz_20180824	IROA04C06	1	1	1	3	Level 1+		20180618_SK_JS_Wildermuth_Particles_20180301A_QE119_Ag683775-924_USHXG01081_POS_MSMS-v2_Set1-BrachyRE-0mm-jar-MS-r2-348-1_IR01_016.h5	12.8075	2	81.046,127.051	0.97924	[M+H]+	127.05	127.051	10	0.0006349	4.99724	12.6249	13.4757	12.8661	12.9611	0.0950018	0079_4-imidazoleacetic_acid_positive_M+H127p0502_12p87	204429	186770	305716	143293	109669	114864	90997.1	166345	199401	228948	245787	249706	304571
93	4-methoxyphenylacetic acid	negative	Y	C9H10O3	166.063	NRPFNQUDKRYCNX-UHFFFAOYSA-N	Organic compounds	Benzenoids	Phenol ethers	Anisoles	4-methoxyphenylacetic acid	EMA_HILICz_20180824	NMLQCsopV3c01	0	1	1	2	Level 1				0			[M-H]-	165.056	165.054	20	0.0017571	10.6455	1.07774	1.15236	1.08815	1.10578	0.0176343	0004_4-methoxyphenylacetic_acid_negative_M-H165p0557_1p09	61878.3	134500	56533.2	41668.5	38008.1	55718.9	51998.7	62397.2	147140	45408.5	45937.9	76241.5	237349
29	4-quinolinecarboxylic acid and/or isomers	positive	Y	C10H7NO2	173.048	VQMSRUREDGBWKT-UHFFFAOYSA-N	Organic compounds	Organoheterocyclic compounds	Quinolines and derivatives	Quinoline carboxylic acids	4-QUINOLINECARBOXYLIC ACID	EMA_HILICz_20180824	IROA06C09	1	1	0.5	2.5	Level 1+	mix of isomers? multiple peaks overlapped or at shifted RTs	20180618_SK_JS_Wildermuth_Particles_20180301A_QE119_Ag683775-924_USHXG01081_POS_MSMS-v2_Set1-BrachyRE-3mm-jar-MS-r3-335-1_IR01_082.h5	5.16793	3	130.066,146.061,174.055	0.969879	[M+H]+	174.055	174.056	10	0.0006459	3.7109	4.59892	5.81777	4.78	5.09961	0.319614	0031_4-quinolinecarboxylic_acid_positive_M+H174p0550_4p78	556469	82398	30847.1	36887.8	25239.3	36632.4	53077	198193	167515	38341.8	278042	78769.7	69881.2
9	5'-deoxyadenosine	positive	Y	C10H13N5O3	251.102	XGYIMTFOTBMPFP-KQYNXXCUSA-N	Organic compounds	Nucleosides, nucleotides, and analogues	5'-deoxyribonucleosides	Not available	5'-DEOXYADENOSINE	EMA_HILICz_20180824	IROA03H08	1	1	1	3	Level 1+		20180622_SK_JS_Wildermuth_Particles_20180301C_QE119_Ag683775-924_USHXG01081_POS_MSMS-v2_Set3-TxCtrl-1mm-jar-aREwash2-r1-343-5_IR01_025.h5	1.70519	4	73.029,117.055,136.062,252.109	0.84388	[M+H]+	252.109	252.109	10	0.0001554	0.6164	1.53244	1.87207	1.64363	1.71453	0.0708928	0009_5deoxyadenosine_positive_M+H252p1091_1p64	117742	102288	116707	107604	123337	109523	199941	91415.7	186667	180834	134610	178939	145877
14	5'-methylthioadenosine	positive	Y	C11H15N5O3S	297.09	WUUGFSXJNOTRMR-IOSLPCCCSA-N	Organic compounds	Nucleosides, nucleotides, and analogues	5'-deoxyribonucleosides	5'-deoxy-5'-thionucleosides	5'-METHYLTHIOADENOSINE	EMA_HILICz_20180824	IROA01D05	1	1	1	3	Level 1+		20180618_SK_JS_Wildermuth_Particles_20180301A_QE119_Ag683775-924_USHXG01081_POS_MSMS-v2_Set1-BrachyRE-2mm-jar-MS-r1-337-1_IR01_034.h5	1.49435	7	61.012,75.027,97.029,136.062,145.032,163.042,298.097	0.92516	[M+H]+	298.097	298.098	10	0.0007013	2.35259	1.44844	1.67686	1.50865	1.52703	0.0183839	0014_5methylthioadenosine_positive_M+H298p0969_1p51	432808	311788	93381.3	129052	113696	154583	74147.2	177071	274036	244651	306787	433309	362714
34	acetyl-hexosamine	positive	Y	C8H15NO6	221.09	OVRNDRQMDRJTHS-CBQIKETKSA-N	Organic compounds	Organic oxygen compounds	Organooxygen compounds	Carbohydrates and carbohydrate conjugates	N-ACETYL-D-GALACTOSAMINE	EMA_HILICz_20180824	IROA04A03	1	1	1	3	Level 1+		20180622_SK_JS_Wildermuth_Particles_20180301C_QE119_Ag683775-924_USHXG01081_POS_MSMS-v2_Set3-TxCtrl-5mm-jar-aREwash1-r1-332-4_IR01_016.h5	6.01778	14	60.045,80.050,84.045,96.045,97.029,98.061,109.029,126.055,127.039,138.055,144.065,168.065,186.076,204.086	0.801516	[M+H]+	222.097	222.098	10	0.0005058	2.27738	5.7	6.25	5.64106	6.09431	0.453252	0036_N-acetyl-galactosamine_positive_M+H222p0972_5p64	1.45635e+06	1.22756e+06	971531	581621	527032	1097949	506621	878032	916711	690404	1.57447e+06	1.34523e+06	1.49081e+06
15	acetylcholine	positive	Y	C7H16NO2+	146.118	OIPILFWXSMYKGL-UHFFFAOYSA-N	Organic compounds	Organic nitrogen compounds	Organonitrogen compounds	Quaternary ammonium salts	ACETYLCHOLINE	EMA_HILICz_20180824	IROA04D08	0.5	1	1	2.5	Level 1+		20180620_SK_JS_Wildermuth_Particles_20180301B_QE119_Ag683775-924_USHXG01081_POS_MSMS-v2_Set2-BrachyRE-clay-tube-MS-r3-353-2_IR01_076.h5	1.83606	2	87.045,146.118	0.113943	[M]+	146.118	146.118	10	0.000564	3.85991	1.67	2.1	1.77218	1.93631	0.164135	0015_acetylcholine_positive_M146p1176_1p77	350634	314787	364869	261003	207022	222990	506847	285146	315910	288797	290336	352574	372597
17	adenine	positive	Y	C5H5N5	135.054	GFFGJBXGBJISGV-UHFFFAOYSA-N	Organic compounds	Organoheterocyclic compounds	Imidazopyrimidines	Purines and purine derivatives	ADENINE	EMA_HILICz_20180824	IROA03F01	1	1	1	3	Level 1+		20180622_SK_JS_Wildermuth_Particles_20180301C_QE119_Ag683775-924_USHXG01081_POS_MSMS-v2_Set3-TxCtrl-2mm-jar-aREwash1-r1-339-4_IR01_022.h5	2.0812	2	119.035,136.062	0.975514	[M+H]+	136.062	136.062	10	0.0005115	3.75932	2.05923	2.49371	2.26983	2.30498	0.0351527	0018_adenine_positive_M+H136p0618_2p27	151174368	124174592	110811336	114941720	106615312	109019776	121807280	108277344	111160472	130940200	143538736	155189024	117312072
21	adenosine	positive	Y	C10H13N5O4	267.097	OIRDTQYFTABQOQ-KQYNXXCUSA-N	Organic compounds	Nucleosides, nucleotides, and analogues	Purine nucleosides	Not available	ADENOSINE	EMA_HILICz_20180824	IROA04B09	1	1	1	3	Level 1+	two peaks overlapping	20180618_SK_JS_Wildermuth_Particles_20180301A_QE119_Ag683775-924_USHXG01081_POS_MSMS-v2_Set1-BrachyRE-2mm-jar-MS-r2-338-1_IR01_088.h5	2.74648	5	57.034,73.029,85.030,136.062,268.105	0.88786	[M+H]+	268.104	268.105	10	0.0007331	2.73439	2.65	2.9	2.69982	2.71733	0.0175099	0022_adenosine_positive_M+H268p1041_2p70	3985110	2.71505e+06	6328201	6837479	5432987	5.03246e+06	6.18896e+06	15597430	6.451e+06	3.27707e+06	3.5882e+06	3.56299e+06	3.14051e+06
61	alanine	positive	Y	C3H7NO2	89.0477	QNAYBMKLOCPYGJ-REOHCLBHSA-N	Organic compounds	Organic acids and derivatives	Carboxylic acids and derivatives	Amino acids, peptides, and analogues	L-ALANINE	EMA_HILICz_20180824	IROA01E01	1	1	1	3	Level 1+		20180620_SK_JS_Wildermuth_Particles_20180301B_QE119_Ag683775-924_USHXG01081_POS_MSMS-v2_Set2-BrachyRE-3sand-tube-MS-r1-355-2_IR01_013.h5	12.773	2	72.082,90.056	0.711475	[M+H]+	90.055	90.0557	10	0.00076668	8.51347	12.6	13	12.6387	12.7893	0.150606	0078_alanine_positive_M+H90p0550_12p64	0	0	0	0	0	0	0	0	0	0	0	0	0
25	allantoin	positive	Y	C4H6N4O3	158.044	POJWUDADGALRAB-UHFFFAOYSA-N	Organic compounds	Organoheterocyclic compounds	Azoles	Imidazoles	ALLANTOIN	EMA_HILICz_20180824	IROA02B05	1	1	1	3	Level 1+		20180620_SK_JS_Wildermuth_Particles_20180301B_QE119_Ag683775-924_USHXG01081_POS_MSMS-v2_Set2-BrachyRE-clay-tube-MS-r1-351-2_IR01_034.h5	4.03538	5	61.041,73.041,88.052,99.020,116.046	0.908046	[M+H]+	159.051	159.052	10	0.0005851	3.67869	3.94558	4.4003	4.34367	4.09979	0.243878	0027_allantoin_positive_M+H159p0513_4p34	3156478	1.99773e+06	2.93199e+06	1.44373e+06	1.30484e+06	978352	756929	779230	1561591	1808073	1.58183e+06	2221863	1.54518e+06
84	arginine	positive	Y	C6H14N4O2	174.112	ODKSFYDXXFIFQN-BYPYZUCNSA-N	Organic compounds	Organic acids and derivatives	Carboxylic acids and derivatives	Amino acids, peptides, and analogues	L-ARGININE	EMA_HILICz_20180824	IROA02E12	1	1	1	3	Level 1+		20180620_SK_JS_Wildermuth_Particles_20180301B_QE119_Ag683775-924_USHXG01081_POS_MSMS-v2_Set2-BrachyRE-3sand-tube-MS-r2-356-2_IR01_061.h5	16.5938	13	60.057,70.066,72.082,97.077,112.088,113.071,114.104,115.088,116.071,130.098,157.109,158.093,175.120	0.946516	[M+H]+	175.119	175.12	10	0.0006842	3.90706	16.3328	16.8969	16.5397	16.6398	0.100058	0101_arginine_positive_M+H175p1190_16p54	4.94602e+06	2.53153e+06	3.49819e+06	2.21553e+06	1.77685e+06	1.34446e+06	2.34587e+06	2.49171e+06	2.56725e+06	2.06497e+06	1.78685e+06	2.75532e+06	1.98355e+06
158	asparagine	negative	Y	C4H8N2O3	132.053	DCXYFEDJOCDNAF-REOHCLBHSA-N	Organic compounds	Organic acids and derivatives	Carboxylic acids and derivatives	Amino acids, peptides, and analogues	asparagine	EMA_HILICz_20180824	NMLQCsopV3c72	1	1	1	3	Level 1+		20180618_SK_JS_Wildermuth_Particles_20180301A_QE119_Ag683775-924_USHXG01081_NEG_MSMS-v2_Set1-BrachyRE-2mm-jar-MS-r1-337-1_IR02_035.h5	14.0196	11	58.028,70.028,71.012,71.023,72.007,86.023,95.023,111.018,113.034,114.018,131.044	0.924564	[M-H]-	131.046	131.044	20	0.0019321	14.7437	13.7465	14.4253	13.6753	13.9077	0.232475	0069_asparagine_negative_M-H131p0462_13p68	7.82316e+06	6.74476e+06	6.07337e+06	6201282	5.51813e+06	1.61599e+06	4895137	2.52826e+06	3.23891e+06	6.21328e+06	2944561	6493570	4.88043e+06
83	aspartic acid	positive	Y	C4H7NO4	133.038	CKLJMWTZIZZHCS-REOHCLBHSA-N	Organic compounds	Organic acids and derivatives	Carboxylic acids and derivatives	Amino acids, peptides, and analogues	L-ASPARTATE	EMA_HILICz_20180824	IROA01F05	1	1	1	3	Level 1+		20180620_SK_JS_Wildermuth_Particles_20180301B_QE119_Ag683775-924_USHXG01081_POS_MSMS-v2_Set2-BrachyRE-0mm-tube-MS-r2-348-2_IR01_085.h5	16.0087	5	70.030,74.025,88.040,116.035,134.045	0.895435	[M+H]+	134.045	134.045	10	0.0005695	4.24858	15.8	16.3934	15.6392	15.9387	0.299497	0100_aspartic_acid_positive_M+H134p0448_15p64	2.64839e+06	2.20549e+06	825368	1.33661e+06	1.81853e+06	1.3451e+06	1.28137e+06	1.302e+06	1.82453e+06	1.76995e+06	1.92737e+06	2.71441e+06	2566118
102	azelaic acid	negative	Y	C9H16O4	188.105	BDJRBEYXGGNYIS-UHFFFAOYSA-N	Organic compounds	Lipids and lipid-like molecules	Fatty Acyls	Fatty acids and conjugates	AZELAIC ACID	EMA_HILICz_20180824	IROA06A10	1	1	1	3	Level 1+	poor peak shape, unstable RT	20180620_SK_JS_Wildermuth_Particles_20180301B_QE119_Ag683775-924_USHXG01081_NEG_MSMS-v2_Set2-BrachyRE-1sand-tube-MS-r2-360-2_IR02_029.h5	1.94636	5	57.033,97.064,123.080,125.095,187.095	0.858623	[M-H]-	187.098	187.096	20	0.0017198	9.192	1.53304	2.1263	1.92337	1.85931	0.0640632	0013_azelaic_acid_negative_M-H187p0976_1p92	1.156e+06	903186	825174	639818	495960	413310	584140	329000	516888	516544	352152	463811	429815
95	benzoic acid	negative	Y	C7H6O2	122.037	WPYMKLBDIGXBTP-UHFFFAOYSA-N	Organic compounds	Benzenoids	Benzene and substituted derivatives	Benzoic acids and derivatives	Benzoic acid	EMA_HILICz_20180824	QCsopV3c04	1	1	1	3	Level 1+		20180622_SK_JS_Wildermuth_Particles_20180301C_QE119_Ag683775-924_USHXG01081_NEG_MSMS-v2_Set3-TxCtrl-clay-jar-aREwash2-r1-354-5_IR02_071.h5	1.3143	2	93.033,121.028	0.975633	[M-H]-	121.029	121.028	20	0.0019115	15.7937	1.15438	1.35806	1.21227	1.2167	0.00443015	0006_benzoic_acid_negative_M-H121p0295_1p21	800407	689078	836233	993896	1.0097e+06	733885	1.48891e+06	964132	867713	1.44987e+06	672574	710228	713394
72	beta-alanine	positive	Y	C3H7NO2	89.0477	UCMIRNVEIXFBKS-UHFFFAOYSA-N	Organic compounds	Organic acids and derivatives	Carboxylic acids and derivatives	Amino acids, peptides, and analogues	BETA-ALANINE	EMA_HILICz_20180824	IROA01C03	1	1	1	3	Level 1+	overlapping peaks	20180622_SK_JS_Wildermuth_Particles_20180301C_QE119_Ag683775-924_USHXG01081_POS_MSMS-v2_Set3-TxCtrl-1mm-jar-aRE-r1-343-3_IR01_097.h5	13.7803	3	61.029,72.045,90.056	0.839933	[M+H]+	90.055	90.0557	10	0.0007492	8.31936	13.6941	13.85	13.6333	13.8044	0.171103	0089_beta-alanine_positive_M+H90p0550_13p63	3626.09	0	0	0	0	0	0	0	0	0	0	0	0
41	betaine	positive	Y	C5H12NO2+	118.086	KWIUHFFTVRNATP-UHFFFAOYSA-O	Organic compounds	Organic acids and derivatives	Carboxylic acids and derivatives	Amino acids, peptides, and analogues	BETAINE	EMA_HILICz_20180824	IROA02B01	1	1	0.5	2.5	Level 1+		20180622_SK_JS_Wildermuth_Particles_20180301C_QE119_Ag683775-924_USHXG01081_POS_MSMS-v2_Set3-TxCtrl-3mm-jar-aREwash1-r1-336-4_IR01_013.h5	7.67675	3	58.066,59.074,118.086	0.973008	[M]+	118.086	118.087	10	0.0007219	6.11333	7.17436	8.08175	7.08709	7.61097	0.523875	0044_betaine_positive_M118p0863_7p09	248446384	249767328	164659792	120225368	94151096	106616600	136008560	162947872	158091232	175805152	195700512	204939296	227112032
22	biotin	positive	Y	C10H16N2O3S	244.088	YBJHBAHKTGYVGT-ZKWXMUAHSA-N	Organic compounds	Organoheterocyclic compounds	Biotin and derivatives	Not available	BIOTIN	EMA_HILICz_20180824	IROA06E04	1	1	1	3	Level 1+		20180622_SK_JS_Wildermuth_Particles_20180301C_QE119_Ag683775-924_USHXG01081_POS_MSMS-v2_Set3-TxCtrl-0mm-jar-aRE-r1-350-3_IR01_094.h5	3.03404	13	97.040,105.070,123.026,125.042,139.058,166.069,167.052,184.079,192.048,199.090,209.075,227.085,245.095	0.88534	[M+H]+	245.095	245.096	10	0.0001262	0.514901	2.91871	3.16583	3.02362	3.08712	0.0634968	0024_biotin_positive_M+H245p0955_3p02	2644.6	0	0	0	2024.37	0	9071.72	3912.43	3316.9	2360.83	3296.04	4436.82	0
127	C6 sugar alcohol (ex. sorbitol, galactitol, mannitol)	negative	Y	C6H14O6	182.079	FBPFZTCFMRRESA-JGWLITMVSA-N	Organic compounds	Organic oxygen compounds	Organooxygen compounds	Carbohydrates and carbohydrate conjugates	D-SORBITOL	EMA_HILICz_20180824	IROA06G08	1	1	1	3	Level 1+	isomers	20180618_SK_JS_Wildermuth_Particles_20180301A_QE119_Ag683775-924_USHXG01081_NEG_MSMS-v2_Set1-BrachyRE-1sand-jar-MS-r3-361-1_IR02_023.h5	7.98025	19	57.033,58.004,59.012,69.033,71.012,72.991,73.028,83.012,85.028,87.007,89.022,97.028,101.022,113.023,115.038,119.033,131.033,163.059,181.070	0.864234	[M-H]-	181.072	181.07	20	0.0016767	9.25987	7.85	8.75	8.26258	8.07412	0.188454	0038_sorbitol_negative_M-H181p0717_8p26	1.19711e+06	217655	272486	1.78251e+06	3.34038e+06	424245	1.17689e+06	1.62606e+06	1.96109e+06	953631	3.47741e+06	473979	198316
111	caffeic acid	negative	Y	C9H8O4	180.042	QAIPRVGONGVQAS-RQOWECAXSA-N	Organic compounds	Phenylpropanoids and polyketides	Cinnamic acids and derivatives	Hydroxycinnamic acids and derivatives	CAFFEATE	EMA_HILICz_20180824	IROA05C08	1	1	1	3	Level 1+		20180622_SK_JS_Wildermuth_Particles_20180301C_QE119_Ag683775-924_USHXG01081_NEG_MSMS-v2_Set3-TxCtrl-p5mm-jar-aRE-r1-346-3_IR02_065.h5	2.74401	3	134.036,135.044,179.034	0.918523	[M-H]-	179.035	179.034	20	0.0013411	7.49072	2.7342	2.9661	2.90943	2.82769	0.0817412	0022_caffeic_acid_negative_M-H179p0350_2p91	294942	190289	174932	255507	165824	386726	392423	381179	200295	218868	203993	235017	185902
59	carnitine	positive	Y	C7H16NO3+	162.112	PHIQHXFUZVPYII-ZCFIWIBFSA-O	Organic compounds	Organic nitrogen compounds	Organonitrogen compounds	Quaternary ammonium salts	L-CARNITINE	EMA_HILICz_20180824	IROA03C01	1	1	1	3	Level 1+	but multiple peaks at different RTs	20180622_SK_JS_Wildermuth_Particles_20180301C_QE119_Ag683775-924_USHXG01081_POS_MSMS-v2_Set3-TxCtrl-p5sand-jar-aRE-r1-366-3_IR01_010.h5	12.5987	5	60.082,85.029,102.092,103.039,162.112	0.958932	[M]+	162.112	162.113	10	0.0005259	3.24404	12.2614	13.1668	12.5035	12.7336	0.230052	0065_carnitine_positive_M162p1125_12p50	241374	89637	137420	97402.7	29001.8	54127.4	26119.5	30246.1	59547.2	46635.5	40136.8	39783.7	25723.4
125	chlorogenic acid and/or isomers	negative	Y	C16H18O9	354.095	CWVRJTMFETXNAD-JUHZACGLSA-N	Organic compounds	Organic oxygen compounds	Organooxygen compounds	Alcohols and polyols	chlorogenic acid	EMA_HILICz_20180824	NMLC0510	1	1	0.5	2.5	Level 1+	isomerstwo overlapping peaks, same intensity ratio, RT shifted	20180620_SK_JS_Wildermuth_Particles_20180301B_QE119_Ag683775-924_USHXG01081_NEG_MSMS-v2_Set2-BrachyRE-5mm-tube-MS-r1-329-2_IR02_095.h5	7.77948	5	135.043,173.043,179.032,191.053,353.085	0.48717	[M-H]-	353.088	353.086	20	0.0018113	5.12989	7.58603	7.94507	8.33603	7.75387	0.582153	0036_chlorogenic_acid_negative_M-H353p0878_8p34	257991	79473.4	19699.3	28953.1	30928.8	30101.7	10005.8	158017	150158	127279	74654.9	109237	159430
24	choline o-sulfuric acid	positive	Y	C5H14NO4S+	184.064	WXCQAWGXWVRCGP-UHFFFAOYSA-O	Organic compounds	Organic acids and derivatives	Organic sulfuric acids and derivatives	Sulfuric acid esters	Choline O-Sulfate	EMA_HILICz_20180824	NMLC1601	1	1	1	3	Level 1+		20180622_SK_JS_Wildermuth_Particles_20180301C_QE119_Ag683775-924_USHXG01081_POS_MSMS-v2_Set3-TxCtrl-p5sand-jar-aRE-r1-366-3_IR01_010.h5	3.67813	5	58.066,60.082,86.097,104.107,184.064	0.898707	[M]+	184.064	184.064	10	0.0006826	3.7085	3.47	3.9	3.74226	3.6455	0.0967568	0026_choline_o-sulfuric_acid_positive_M184p0638_3p74	211293	97453.8	129821	64902.7	29163.8	43352.3	43886.3	25698.1	37174.1	25745.6	29504.8	57122.5	26933.5
154	cis-4-hydroxy-proline	negative	Y	C5H9NO3	131.058	PMMYEEVYMWASQN-QWWZWVQMSA-N	Organic compounds	Organic acids and derivatives	Carboxylic acids and derivatives	Amino acids, peptides, and analogues	CIS-4-HYDROXY-D-PROLINE	EMA_HILICz_20180824	IROA04C11	1	1	1	3	Level 1+		20180622_SK_JS_Wildermuth_Particles_20180301C_QE119_Ag683775-924_USHXG01081_NEG_MSMS-v2_Set3-TxCtrl-1sand-jar-aRE-r1-362-3_IR02_059.h5	13.1312	10	57.033,66.033,68.049,71.012,73.028,82.028,84.044,112.039,128.034,130.049	0.925794	[M-H]-	130.051	130.049	20	0.0016293	12.5282	12.9723	13.1957	12.924	13.0709	0.146865	0065_cis-4-hydroxy-proline_negative_M-H130p0509_12p92	1923.2	1483.41	0	0	0	1331.12	1332.23	0	0	0	1154.48	1779.31	0
80	citrulline	positive	Y	C6H13N3O3	175.096	RHGKLRLOHDJJDR-BYPYZUCNSA-N	Organic compounds	Organic acids and derivatives	Carboxylic acids and derivatives	Amino acids, peptides, and analogues	citrulline	EMA_HILICz_20180824	NMLQCsopV3c68	1	1	1	3	Level 1+		20180622_SK_JS_Wildermuth_Particles_20180301C_QE119_Ag683775-924_USHXG01081_POS_MSMS-v2_Set3-TxCtrl-0mm-jar-aRE-r1-350-3_IR01_094.h5	14.869	13	70.066,86.061,97.077,113.071,114.055,115.087,115.095,116.071,133.097,141.066,142.050,159.077,176.103	0.888121	[M+H]+	176.103	176.104	10	0.0007305	4.14814	14.65	15	14.4712	14.7352	0.264043	0097_citrulline_positive_M+H176p1030_14p47	652824	358842	192120	449810	260440	231073	302921	339534	419760	596484	309462	499439	365024
66	creatine	positive	Y	C4H9N3O2	131.069	CVSVTCORWBXHQV-UHFFFAOYSA-N	Organic compounds	Organic acids and derivatives	Carboxylic acids and derivatives	Amino acids, peptides, and analogues	CREATINE	EMA_HILICz_20180824	IROA01F08	1	1	1	3	Level 1+	coisolated precursor m/z producing extra fragments in sample; all ref ions are in sample	20180622_SK_JS_Wildermuth_Particles_20180301C_QE119_Ag683775-924_USHXG01081_POS_MSMS-v2_Set3-TxCtrl-p5sand-jar-aRE-r1-366-3_IR01_010.h5	13.0746	5	87.056,90.056,91.054,114.066,132.077	0.591972	[M+H]+	132.077	132.077	10	0.0005824	4.40956	12.95	13.35	12.8898	13.1087	0.218927	0083_creatine_positive_M+H132p0768_12p89	98554.7	39885.1	88347.4	61688.2	17440	20403.6	6347.44	9038.16	17099.3	11111.6	31224.6	13010.6	5500.02
86	cystine	positive	Y	C6H12N2O4S2	240.024	LEVWYRKDKASIDU-IMJSIDKUSA-N	Organic compounds	Organic acids and derivatives	Carboxylic acids and derivatives	Amino acids, peptides, and analogues	L-cystine	EMA_HILICz_20180824	NMLC0404	1	1	1	3	Level 1+		20180622_SK_JS_Wildermuth_Particles_20180301C_QE119_Ag683775-924_USHXG01081_POS_MSMS-v2_Set3-TxCtrl-2mm-jar-aRE-r1-339-3_IR01_037.h5	16.5199	8	74.007,74.025,120.012,122.027,151.983,153.999,195.026,241.031	0.789339	[M+H]+	241.031	241.032	10	0.0005354	2.22129	16.443	16.8969	16.5112	16.7612	0.249976	0103_cystine_positive_M+H241p0311_16p51	11274.4	15410	18391.4	3050.78	13910.2	13266.3	4929.63	9467.25	6554.14	6908.68	14691.3	13323.7	16163.1
37	cytidine	positive	Y	C9H13N3O5	243.086	UHDGCWIWMRVCDJ-XVFCMESISA-N	Organic compounds	Nucleosides, nucleotides, and analogues	Pyrimidine nucleosides	Not available	CYTIDINE	EMA_HILICz_20180824	IROA01B01	1	1	1	3	Level 1+		20180620_SK_JS_Wildermuth_Particles_20180301B_QE119_Ag683775-924_USHXG01081_POS_MSMS-v2_Set2-BrachyRE-1sand-tube-MS-r2-360-2_IR01_028.h5	6.14382	2	95.025,112.051	0.997935	[M+H]+	244.093	244.094	10	0.0008325	3.41059	5.9	6.7	6.16761	6.12354	0.0440689	0040_cytidine_positive_M+H244p0928_6p17	15215194	12825978	9457266	9576846	6.93338e+06	10446945	9454638	10308008	9111065	8486175	14035071	14611670	13865098
69	cytidine 2',3'-cyclic mono-phosphoric acid	positive	Y	C9H12N3O7P	305.041	NMPZCCZXCOMSDQ-ZRTZXPPTSA-N	Organic compounds	Nucleosides, nucleotides, and analogues	Pyrimidine nucleotides	Cyclic pyrimidine nucleotides	CYTIDINE 2',3'-CYCLIC MONO-PHOS-PHATE	EMA_HILICz_20180824	IROA03B03	1	1	1	3	Level 1+		20180620_SK_JS_Wildermuth_Particles_20180301B_QE119_Ag683775-924_USHXG01081_POS_MSMS-v2_Set2-BrachyRE-p5mm-tube-MS-r1-344-2_IR01_043.h5	13.6479	2	112.051,306.051	0.561032	[M+H]+	306.049	306.049	10	0.0007276	2.3774	13.4244	14	13.3523	13.6383	0.286084	0086_cytidine_2_3cyclic_mono-phosphoric_acid_positive_M+H306p0486_13p35	404728	310024	226029	352904	248568	448374	433680	267897	277852	339597	361250	417100	381633
27	cytosine	positive	Y	C4H5N3O	111.043	OPTASPLRGRRNAP-UHFFFAOYSA-N	Organic compounds	Organoheterocyclic compounds	Diazines	Pyrimidines and pyrimidine derivatives	CYTOSINE	EMA_HILICz_20180824	IROA01B10	1	1	1	3	Level 1+		20180618_SK_JS_Wildermuth_Particles_20180301A_QE119_Ag683775-924_USHXG01081_POS_MSMS-v2_Set1-BrachyRE-p5sand-jar-MS-r3-365-1_IR01_079.h5	4.39065	4	69.046,94.041,95.025,112.051	0.961849	[M+H]+	112.051	112.051	10	0.0008156	7.27886	4.06	4.47359	4.24274	4.24118	0.00156155	0029_cytosine_positive_M+H112p0506_4p24	335157	144793	222998	126232	116638	176742	165622	150741	126871	205316	244158	288153	146198
60	deoxycarnitine	positive	Y	C7H16NO2+	146.118	JHPNVNIEXXLNTR-UHFFFAOYSA-O	Organic compounds	Lipids and lipid-like molecules	Fatty Acyls	Fatty acids and conjugates	DEOXYCARNITINE	EMA_HILICz_20180824	IROA03A02	1	1	1	3	Level 1+	unstable RTs	20180618_SK_JS_Wildermuth_Particles_20180301A_QE119_Ag683775-924_USHXG01081_POS_MSMS-v2_Set1-BrachyRE-0mm-jar-MS-r1-347-1_IR01_055.h5	12.8741	3	60.082,87.045,146.118	0.92975	[M]+	146.118	146.118	10	0.0004974	3.40411	12.5254	13.25	12.6748	12.9328	0.25805	0077_deoxycarnitine_positive_M146p1176_12p67	599342	279535	175807	56070.4	90642.7	53617.1	54410.7	121035	127276	156042	114746	217407	104081
30	deoxycytidine	positive	Y	C9H13N3O4	227.091	CKTSBUTUHBMZGZ-SHYZEUOFSA-N	Organic compounds	Nucleosides, nucleotides, and analogues	Pyrimidine nucleosides	Pyrimidine 2'-deoxyribonucleosides	DEOXYCYTIDINE	EMA_HILICz_20180824	IROA02A03	1	1	1	3	Level 1+		20180618_SK_JS_Wildermuth_Particles_20180301A_QE119_Ag683775-924_USHXG01081_POS_MSMS-v2_Set1-BrachyRE-0mm-jar-MS-r1-347-1_IR01_055.h5	4.95056	2	112.051,228.233	0.940798	[M+H]+	228.098	228.099	10	0.0006535	2.865	4.73192	5.1569	4.93986	4.92151	0.0183478	0032_deoxycytidine_positive_M+H228p0979_4p94	1.90655e+06	1.50767e+06	2.10655e+06	2.03011e+06	1831599	826555	1.43824e+06	1.0917e+06	1.14414e+06	1.0687e+06	1.53138e+06	1.63749e+06	1.60999e+06
145	disaccharide (ex. cellobiose, maltose)	negative	Y	C12H22O11	342.116	GUBGYTABKSRVRQ-CUHNMECISA-N	Organic compounds	Organic oxygen compounds	Organooxygen compounds	Carbohydrates and carbohydrate conjugates	D-(+)-CELLOBIOSE	EMA_HILICz_20180824	IROA06H01	1	1	1	3	Level 1+	isomers	20180622_SK_JS_Wildermuth_Particles_20180301C_QE119_Ag683775-924_USHXG01081_NEG_MSMS-v2_Set3-TxCtrl-2mm-jar-aRE-r1-339-3_IR02_038.h5	13.3812	10	59.012,71.012,87.007,89.023,101.023,113.023,119.033,143.033,161.044,179.055	0.636805	[M-H]-	341.109	341.108	20	0.0013122	3.84687	13.2628	13.46	13.3464	13.3358	0.0106245	0056_cellobiose_negative_M-H341p1089_13p35	27867.4	23131.2	15657.6	11605.1	8247.14	12479.8	24831.1	12991.3	25006.7	18812.4	23190.9	17162.1	18275.6
159	disaccharide (ex. melibiose)	negative	Y	C12H22O11	342.116	DLRVVLDZNNYCBX-ABXHMFFYSA-N	Organic compounds	Organic oxygen compounds	Organooxygen compounds	Carbohydrates and carbohydrate conjugates	MELIBIOSE	EMA_HILICz_20180824	IROA06G07	1	1	1	3	Level 1+	isomers	20180622_SK_JS_Wildermuth_Particles_20180301C_QE119_Ag683775-924_USHXG01081_NEG_MSMS-v2_Set3-TxCtrl-3sand-jar-aRE-r1-358-3_IR02_044.h5	14.1864	6	59.012,71.012,89.023,101.023,113.023,221.065	0.74649	[M-H]-	341.109	341.108	20	0.0011585	3.39628	14.1098	14.289	14.1079	14.1746	0.0666111	0070_melibiose_negative_M-H341p1089_14p11	13791.6	12764.1	6745.27	4668.97	3354.74	10156.9	8581.05	7134.75	13347.3	9440.26	14191.8	9340.79	14651.2
152	disaccharide (ex. palatinose)	negative	Y	C12H22O11	342.116	PVXPPJIGRGXGCY-TZLCEDOOSA-N	Organic compounds	Organic oxygen compounds	Organooxygen compounds	Carbohydrates and carbohydrate conjugates	PALATINOSE	EMA_HILICz_20180824	IROA06H06	1	1	1	3	Level 1+	isomersdisaccharide (ex. palatinose)	20180622_SK_JS_Wildermuth_Particles_20180301C_QE119_Ag683775-924_USHXG01081_NEG_MSMS-v2_Set3-TxCtrl-0mm-jar-aRE-r1-350-3_IR02_095.h5	12.9714	12	59.012,71.012,85.028,87.007,89.023,101.023,113.023,119.033,143.034,161.044,179.055,221.065	0.733666	[M-H]-	341.109	341.108	20	0.001398	4.0984	12.8276	12.9726	12.9625	12.8917	0.0707314	0063_palatinose_negative_M-H341p1089_12p96	26368.6	22968.4	18742.2	15944.2	14924.3	19706.3	30338.9	17916.7	33868.6	30393.2	21533.1	19382.4	23139.1
147	disaccharide (ex. sucrose)	negative	Y	C12H22O11	342.116	CZMRCDWAGMRECN-UGDNZRGBSA-N	Organic compounds	Organic oxygen compounds	Organooxygen compounds	Carbohydrates and carbohydrate conjugates	SUCROSE	EMA_HILICz_20180824	IROA06G02	1	1	1	3	Level 1+	isomers	20180622_SK_JS_Wildermuth_Particles_20180301C_QE119_Ag683775-924_USHXG01081_NEG_MSMS-v2_Set3-TxCtrl-clay-jar-aREwash1-r1-354-4_IR02_101.h5	12.6403	14	58.004,59.012,71.012,85.028,87.007,89.023,95.012,101.023,113.023,119.033,143.033,161.044,179.055,341.109	0.833439	[M-H]-	341.109	341.107	20	0.0015094	4.42498	12.4356	12.7611	12.6788	12.5873	0.0914399	0058_sucrose_negative_M-H341p1089_12p68	919418	927198	722265	1.25675e+06	890079	1.97409e+06	1.92931e+06	976335	2.4579e+06	2.6264e+06	1.8635e+06	1642773	1.7392e+06
134	dopamine	negative	Y	C8H11NO2	153.079	VYFYYTLLBUKUHU-UHFFFAOYSA-N	Organic compounds	Benzenoids	Phenols	Benzenediols	DOPAMINE	EMA_HILICz_20180824	IROA02D10	1	1	1	3	Level 1+		20180620_SK_JS_Wildermuth_Particles_20180301B_QE119_Ag683775-924_USHXG01081_NEG_MSMS-v2_Set2-BrachyRE-1sand-tube-MS-r2-360-2_IR02_029.h5	8.63429	7	122.035,123.043,124.014,136.014,137.022,152.069,153.017	0.917825	[M-H]-	152.072	152.07	20	0.0017744	11.6682	8.43307	8.72533	8.36791	8.5796	0.211692	0045_dopamine_negative_M-H152p0717_8p37	57777620	12249722	1.71683e+06	9297934	4610775	15039140	1.54416e+06	3.7358e+06	49351824	28237758	61464296	92235496	99438896
96	ferulic acid	negative	Y	C10H10O4	194.058	KSEBMYQBYZTDHS-HWKANZROSA-N	Organic compounds	Phenylpropanoids and polyketides	Cinnamic acids and derivatives	Hydroxycinnamic acids and derivatives	FERULATE	EMA_HILICz_20180824	IROA05D08	1	1	1	3	Level 1+		20180618_SK_JS_Wildermuth_Particles_20180301A_QE119_Ag683775-924_USHXG01081_NEG_MSMS-v2_Set1-BrachyRE-0mm-jar-MS-r3-349-1_IR02_068.h5	1.22202	6	134.035,137.022,139.038,149.059,178.025,193.049	0.833052	[M-H]-	193.051	193.049	20	0.001549	8.0238	1.15661	1.28461	1.24179	1.21476	0.0270276	0007_ferulic_acid_negative_M-H193p0506_1p24	344374	338142	57291.2	108092	100014	95510.2	55518.5	150183	203235	212005	252014	271750	329308
82	glutamic acid	positive	Y	C5H9NO4	147.053	WHUUTDBJXJRKMK-VKHMYHEASA-N	Organic compounds	Organic acids and derivatives	Carboxylic acids and derivatives	Amino acids, peptides, and analogues	L-GLUTAMIC ACID	EMA_HILICz_20180824	IROA01C01	1	1	1	3	Level 1+		20180620_SK_JS_Wildermuth_Particles_20180301B_QE119_Ag683775-924_USHXG01081_POS_MSMS-v2_Set2-BrachyRE-3mm-tube-MS-r2-334-2_IR01_052.h5	16.2359	5	56.051,84.045,102.056,130.051,148.061	0.930872	[M+H]+	148.06	148.061	10	0.0005375	3.63027	15.5	16.4558	15.411	15.6649	0.253886	0099_glutamic_acid_positive_M+H148p0605_15p41	17267466	16974180	6889033	13823198	15545310	12718641	9040317	10178604	17382042	20515104	11852273	19273666	23161250
71	glutamine	positive	Y	C5H10N2O3	146.069	ZDXPYRJPNDTMRX-VKHMYHEASA-N	Organic compounds	Organic acids and derivatives	Carboxylic acids and derivatives	Amino acids, peptides, and analogues	L-GLUTAMINE	EMA_HILICz_20180824	IROA01A02	1	1	1	3	Level 1+		20180620_SK_JS_Wildermuth_Particles_20180301B_QE119_Ag683775-924_USHXG01081_POS_MSMS-v2_Set2-BrachyRE-3sand-tube-MS-r1-355-2_IR01_013.h5	13.7706	8	56.051,84.045,85.030,101.072,102.056,123.965,130.051,147.077	0.944861	[M+H]+	147.076	147.077	10	0.0005396	3.66884	13.6795	14.2	13.6133	13.8568	0.243449	0088_glutamine_positive_M+H147p0764_13p61	35185232	27935834	17666290	47981100	34924264	17805078	35204148	32743830	33556784	48008928	19818464	67639344	41132308
33	guanine	positive	Y	C5H5N5O	151.049	UYTPUPDQBNUYGX-UHFFFAOYSA-N	Organic compounds	Organoheterocyclic compounds	Imidazopyrimidines	Purines and purine derivatives	GUANINE	EMA_HILICz_20180824	IROA01G06	1	1	1	3	Level 1+		20180622_SK_JS_Wildermuth_Particles_20180301C_QE119_Ag683775-924_USHXG01081_POS_MSMS-v2_Set3-TxCtrl-3mm-jar-aREwash2-r1-336-5_IR01_019.h5	5.6645	9	109.051,110.035,128.045,134.046,135.030,136.014,152.057,153.040,154.025	0.930701	[M+H]+	152.057	152.057	10	0.0005878	3.86566	5.45	5.8	5.52949	5.62521	0.0957273	0035_guanine_positive_M+H152p0567_5p53	56736748	35360160	43723948	44791888	31207322	27095348	42072052	38901368	32452290	34208600	44677388	49660740	41500864
42	guanosine	positive	Y	C10H13N5O5	283.092	NYHBQMYGNKIUIF-UUOKFMHZSA-N	Organic compounds	Nucleosides, nucleotides, and analogues	Purine nucleosides	Not available	GUANOSINE	EMA_HILICz_20180824	IROA01F10	1	1	1	3	Level 1+		20180620_SK_JS_Wildermuth_Particles_20180301B_QE119_Ag683775-924_USHXG01081_POS_MSMS-v2_Set2-BrachyRE-1mm-tube-MS-r3-342-2_IR01_031.h5	7.60651	2	152.057,284.331	0.983928	[M+H]+	284.099	284.1	10	0.0008657	3.04718	7.55629	7.93211	7.74394	7.69293	0.0510025	0045_guanosine_positive_M+H284p0990_7p74	11743782	10232298	8450705	10333880	6033693	10668794	9760863	10826441	6962567	9000581	11454592	12648373	9871306
68	guanosine 3',5'-cyclic monophosphoric acid	positive	Y	C10H12N5O7P	345.047	ZOOGRGPOEVQQDX-UUOKFMHZSA-N	Organic compounds	Nucleosides, nucleotides, and analogues	Purine nucleotides	Cyclic purine nucleotides	GUANOSINE 3',5'-CYCLIC MONOPHOSPHATE	EMA_HILICz_20180824	IROA03E08	1	1	1	3	Level 1+		20180620_SK_JS_Wildermuth_Particles_20180301B_QE119_Ag683775-924_USHXG01081_POS_MSMS-v2_Set2-BrachyRE-5mm-tube-MS-r1-329-2_IR01_094.h5	13.6415	4	135.031,152.058,270.084,288.095	0.644503	[M+H]+	346.055	346.056	10	0.0009746	2.81632	13.35	13.8	13.2644	13.5204	0.255915	0085_guanosine_3_5cyclic_monophosphoric_acid_positive_M+H346p0547_13p26	656474	437754	269966	588188	407680	662156	700617	490426	425111	582208	556740	614927	532394
75	hexosamine	positive	Y	C6H13NO5	179.079	MSWZFWKMSRAUBD-GASJEMHNSA-N	Organic compounds	Organic oxygen compounds	Organooxygen compounds	Carbohydrates and carbohydrate conjugates	D-(+)-GALACTOSAMINE	EMA_HILICz_20180824	IROA04G06	0	1	1	2	Level 1				0			[M+H]+	180.087	180.087	10	0.000502	2.78755	14	14.5	14.5902	14.2848	0.30538	0092_galactosamine_positive_M+H180p0867_14p59	4445.85	4070.39	5932.46	4463.04	4980.09	8131.97	5589.19	5975.54	3059.09	4674.21	5706.16	6620.96	6813.37
160	histidine	negative	Y	C6H9N3O2	155.069	HNDVDQJCIGZPNO-YFKPBYRVSA-N	Organic compounds	Organic acids and derivatives	Carboxylic acids and derivatives	Amino acids, peptides, and analogues	L-HISTIDINE	EMA_HILICz_20180824	IROA400	1	1	1	3	Level 1+	broad, tailing	20180622_SK_JS_Wildermuth_Particles_20180301C_QE119_Ag683775-924_USHXG01081_NEG_MSMS-v2_Set3-TxCtrl-2mm-jar-aRE-r1-339-3_IR02_038.h5	14.5815	12	67.028,72.008,80.036,81.044,93.044,108.055,109.039,110.071,118.040,136.050,137.034,154.061	0.91586	[M-H]-	154.062	154.06	20	0.0018963	12.3087	14.291	15.0683	14.2332	14.7303	0.497067	0071_histidine_negative_M-H154p0622_14p23	31890.2	27324.2	15894.4	13333.1	11329.1	18461.4	21531.9	9476.78	15011.4	19883.9	20004.8	32167.1	29378.6
6	homocysteine thiolactone	positive	Y	C4H7NOS	117.025	KIWQWJKWBHZMDT-VKHMYHEASA-N	Organic compounds	Organic acids and derivatives	Carboxylic acids and derivatives	Amino acids, peptides, and analogues	L-HOMOCYSTEINE THIOLACTONE	EMA_HILICz_20180824	IROA03E09	1	1	1	3	Level 1+		20180622_SK_JS_Wildermuth_Particles_20180301C_QE119_Ag683775-924_USHXG01081_POS_MSMS-v2_Set3-TxCtrl-1mm-jar-aREwash2-r1-343-5_IR01_025.h5	1.40945	6	56.050,73.011,90.038,100.022,101.006,118.032	0.879972	[M+H]+	118.032	118.033	10	0.0005654	4.79022	1.17235	1.5076	1.4499	1.3459	0.103995	0006_homocysteine_thiolactone_positive_M+H118p0321_1p45	0	0	0	0	0	0	0	0	0	0	0	0	0
20	hypoxanthine	positive	Y	C5H4N4O	136.039	FDGQSTZJBFJUBT-UHFFFAOYSA-N	Organic compounds	Organoheterocyclic compounds	Imidazopyrimidines	Purines and purine derivatives	HYPOXANTHINE	EMA_HILICz_20180824	IROA01F07	1	1	1	3	Level 1+		20180618_SK_JS_Wildermuth_Particles_20180301A_QE119_Ag683775-924_USHXG01081_POS_MSMS-v2_Set1-TxCtrl-3mm-jar-MS-r1-336-1_IR01_043.h5	2.8648	2	94.041,137.046	0.986939	[M+H]+	137.046	137.046	10	0.0005475	3.99501	2.50951	2.9	2.71778	2.68007	0.0377083	0021_hypoxanthine_positive_M+H137p0458_2p72	3.36171e+06	1.88975e+06	1.54397e+06	1.3454e+06	781355	1.36144e+06	13294347	8423983	1.88005e+06	1288903	2.3316e+06	3.7522e+06	12773023
1	indole-3-acetaldehyde	positive	Y	C10H9NO	159.068	WHOOUMGHGSPMGR-UHFFFAOYSA-N	Organic compounds	Organoheterocyclic compounds	Indoles and derivatives	Indoles	INDOLE-3-ACETALDEHYDE	EMA_HILICz_20180824, MONA	IROA06D06, PR100147	0.5	1	1	2.5	Level 1+	partial MSMS match to MONA PR100147, check internal library, this was run as ind standard, split peak in void	20180622_SK_JS_Wildermuth_Particles_20180301C_QE119_Ag683775-924_USHXG01081_POS_MSMS-v2_Set3-TxCtrl-1sand-jar-aRE-r1-362-3_IR01_058.h5	1.08641	0			[M+H]+	160.076	160.076	10	0.0003449	2.15461	1.06	1.32	1.09041	1.12296	0.0325432	0001_indole-3-acetaldehyde_positive_M+H160p0757_1p09	30740.6	33580.5	182476	43746.7	277402	21376.3	112397	57697.5	36379.3	43367	39865.6	48723.1	23856.9
11	indole-3-acetic acid or isomer	positive	Y	C10H9NO2	175.063	SEOVTRFCIGRIMH-UHFFFAOYSA-N	Organic compounds	Organoheterocyclic compounds	Indoles and derivatives	Indolyl carboxylic acids and derivatives	INDOLE-3-ACETIC ACID	EMA_HILICz_20180824	IROA05H11	0.5	1	1	2.5	Level 1+	C10H9NO2 (unknown IAA isomer), MSMS partial to indole acetic acid (ions in ref are in sample but at different ratios and sample has additional ions not in ref)	20180622_SK_JS_Wildermuth_Particles_20180301C_QE119_Ag683775-924_USHXG01081_POS_MSMS-v2_Set3-TxCtrl-1sand-jar-aRE-r1-362-3_IR01_058.h5	1.39719	4	130.065,131.069,147.068,176.070	0.460341	[M+H]+	176.071	176.071	10	0.0006242	3.54517	1.32	1.49	1.38849	1.36979	0.0187087	0011_indole-3-acetic_acid_positive_M+H176p0706_1p39	1920300	2.18775e+06	455895	2.34086e+06	1.5086e+06	2.65669e+06	426583	14354561	3.05198e+06	3.6191e+06	4.19797e+06	20307456	3.36206e+06
91	indole-3-pyruvic acid	negative	Y	C11H9NO3	203.058	RSTKLPZEZYGQPY-UHFFFAOYSA-N	Organic compounds	Organoheterocyclic compounds	Indoles and derivatives	Indolyl carboxylic acids and derivatives	INDOLE-3-PYRUVIC ACID	EMA_HILICz_20180824	IROA05H04	0	1	1	2	Level 1				0			[M-H]-	202.051	202.049	20	0.0016211	8.02322	1.06862	1.17336	1.1053	1.10066	0.00464105	0002_indole-3-pyruvic_acid_negative_M-H202p0509_1p11	28109.5	20823.1	0	10854.9	31964	22439.9	12914.9	28321.3	24413.4	23933.6	22001.4	24345.8	24530.8
28	inosine	positive	Y	C10H12N4O5	268.081	UGQMRVRMYYASKQ-KQYNXXCUSA-N	Organic compounds	Nucleosides, nucleotides, and analogues	Purine nucleosides	Not available	INOSINE	EMA_HILICz_20180824	IROA01B08	1	1	1	3	Level 1+	broad tail	20180622_SK_JS_Wildermuth_Particles_20180301C_QE119_Ag683775-924_USHXG01081_POS_MSMS-v2_Set3-TxCtrl-1mm-jar-aREwash2-r1-343-5_IR01_025.h5	4.52257	3	57.034,133.050,137.046	0.974887	[M+H]+	269.088	269.089	10	0.0008602	3.19672	4.5	5.2	4.78043	4.69332	0.0871126	0030_inosine_positive_M+H269p0881_4p78	3.39922e+06	363398	379518	123639	96174.7	180979	247782	3375156	2.14811e+06	179107	3.43312e+06	1.11332e+06	198186
47	isoleucine	positive	Y	C6H13NO2	131.095	AGPKZVBTJJNPAG-WHFBIAKZSA-N	Organic compounds	Organic acids and derivatives	Carboxylic acids and derivatives	Amino acids, peptides, and analogues	L-ISOLEUCINE	EMA_HILICz_20180824	IROA01B11	1	1	0.5	2.5	Level 1+	peak split but separated from other known isomers at 8.4	20180622_SK_JS_Wildermuth_Particles_20180301C_QE119_Ag683775-924_USHXG01081_POS_MSMS-v2_Set3-TxCtrl-clay-jar-aREwash1-r1-354-4_IR01_100.h5	9.08591	2	69.071,86.097	0.985071	[M+H]+	132.102	132.103	10	0.0006052	4.58131	8.92	9.49457	8.83556	9.17563	0.340075	0051_isoleucine_positive_M+H132p1019_8p84	888602	676530	463898	712890	475604	437668	582418	802372	599297	696030	742864	951769	648504
31	isonicotinic acid	positive	Y	C6H5NO2	123.032	TWBYWOBDOCUKOW-UHFFFAOYSA-N	Organic compounds	Organoheterocyclic compounds	Pyridines and derivatives	Pyridinecarboxylic acids and derivatives	Isonicotinic acid	EMA_HILICz_20180824	NMLC1202	1	1	1	3	Level 1+		20180618_SK_JS_Wildermuth_Particles_20180301A_QE119_Ag683775-924_USHXG01081_POS_MSMS-v2_Set1-BrachyRE-clay-jar-MS-r1-351-1_IR01_115.h5	5.72035	3	80.050,96.045,124.040	0.960997	[M+H]+	124.039	124.04	10	0.0006827	5.5039	5.27697	5.9	5.28262	5.61562	0.333	0033_isonicotinic_acid_positive_M+H124p0393_5p28	1.33419e+06	438047	447898	249806	351075	285871	450777	292090	785980	319964	890912	618472	484093
45	leucine/norleucine	positive	Y	C6H13NO2	131.095	ROHFNLRQFUQHCH-UHFFFAOYSA-N	Organic compounds	Organic acids and derivatives	Carboxylic acids and derivatives	Amino acids, peptides, and analogues	LEUCINE	EMA_HILICz_20180824	IROA02A11	1	1	0.5	2.5	Level 1+	split peak, separated from ILE also split peak	20180618_SK_JS_Wildermuth_Particles_20180301A_QE119_Ag683775-924_USHXG01081_POS_MSMS-v2_Set1-BrachyRE-p5mm-jar-MS-r1-344-1_IR01_028.h5	8.69732	2	86.097,132.102	0.99639	[M+H]+	132.102	132.103	10	0.0005992	4.53589	8.42724	8.92	8.45	8.70219	0.252186	0048_leucine_positive_M+H132p1019_8p45	765412	498506	324439	823322	563177	420858	783027	1069592	671869	853861	644052	847149	488772
8	lipoamide	positive	Y	C8H15NOS2	205.06	FCCDDURTIIUXBY-UHFFFAOYSA-N	Organic compounds	Organoheterocyclic compounds	Dithiolanes	Lipoamides	LIPOAMIDE	EMA_HILICz_20180824	IROA05F05	0	1	1	2	Level 1				0			[M-e]+	205.059	205.061	10	0.0017435	8.50243	1.2	1.3	1.12099	1.23089	0.1099	0008_lipoamide_positive_M-e205p0590_1p12	0	0	0	0	0	0	0	0	0	0	0	0	0
2	lumichrome	positive	Y	C12H10N4O2	242.08	ZJTJUVIJVLLGSP-UHFFFAOYSA-N	Organic compounds	Organoheterocyclic compounds	Pteridines and derivatives	Alloxazines and isoalloxazines	LUMICHROME	EMA_HILICz_20180824	IROA05C09	1	1	1	3	Level 1+		20180622_SK_JS_Wildermuth_Particles_20180301C_QE119_Ag683775-924_USHXG01081_POS_MSMS-v2_Set3-TxCtrl-3mm-jar-aRE-r1-336-3_IR01_034.h5	1.08971	6	172.087,190.098,198.066,200.082,216.077,243.088	0.783467	[M+H]+	243.088	243.088	10	0.0003493	1.43693	1.07	1.18	1.13473	1.09448	0.0402556	0002_lumichrome_positive_M+H243p0877_1p13	2.24859e+06	54041.1	29554.3	34452.9	59909.1	106251	117122	4.01823e+06	188998	56844.6	3.04468e+06	140573	36310.8
87	lysine	positive	Y	C6H14N2O2	146.106	KDXKERNSBIXSRK-YFKPBYRVSA-N	Organic compounds	Organic acids and derivatives	Carboxylic acids and derivatives	Amino acids, peptides, and analogues	L-LYSINE	EMA_HILICz_20180824	IROA01G01	1	1	1	3	Level 1+		20180622_SK_JS_Wildermuth_Particles_20180301C_QE119_Ag683775-924_USHXG01081_POS_MSMS-v2_Set3-TxCtrl-3sand-jar-aRE-r1-358-3_IR01_043.h5	16.8076	10	56.050,67.055,84.082,85.065,101.108,102.092,112.076,129.102,130.086,147.113	0.896977	[M+H]+	147.113	147.113	10	0.0003959	2.69113	16.7371	16.9184	16.6281	16.864	0.235886	0104_lysine_positive_M+H147p1128_16p63	1.59679e+06	1443511	1.81818e+06	0	0	621891	0	0	0	0	850370	1.44296e+06	1090590
115	malonic acid	negative	Y	C3H4O4	104.011	OFOBLEOULBTSOW-UHFFFAOYSA-N	Organic compounds	Organic acids and derivatives	Carboxylic acids and derivatives	Dicarboxylic acids and derivatives	MALONATE	EMA_HILICz_20180824	IROA01C10	1	1	1	3	Level 1+	tailing	20180622_SK_JS_Wildermuth_Particles_20180301C_QE119_Ag683775-924_USHXG01081_NEG_MSMS-v2_Set3-TxCtrl-0mm-jar-aRE-r1-350-3_IR02_095.h5	4.18878	2	59.012,103.002	0.958861	[M-H]-	103.004	103.002	20	0.0017756	17.2382	4.1183	4.56416	4.30031	4.29243	0.00787953	0026_malonic_acid_negative_M-H103p0037_4p30	7075.84	0	5561.41	0	4564.97	0	0	0	0	6663.63	5451.57	0	0
138	methionine	negative	Y	C5H11NO2S	149.051	FFEARJCKVFRZRR-BYPYZUCNSA-N	Organic compounds	Organic acids and derivatives	Carboxylic acids and derivatives	Amino acids, peptides, and analogues	methionine	EMA_HILICz_20180824	NMLQCsopV3c36	0.5	1	1	2.5	Level 1+	overlapping peaks, but resolved	20180622_SK_JS_Wildermuth_Particles_20180301C_QE119_Ag683775-924_USHXG01081_NEG_MSMS-v2_Set3-TxCtrl-1mm-jar-aRE-r1-343-3_IR02_098.h5	9.82445	2	100.039,148.042	0.737573	[M-H]-	148.044	148.042	20	0.0017163	11.5932	9.61331	9.99298	9.55923	9.74741	0.188184	0049_methionine_negative_M-H148p0437_9p56	19326.9	15188.1	10511.2	10958	10588	14346.7	15478.1	9105.54	9648.61	10338.4	22579.1	22700.9	17042.4
50	methionine	positive	Y	C5H11NO2S	149.051	FFEARJCKVFRZRR-BYPYZUCNSA-N	Organic compounds	Organic acids and derivatives	Carboxylic acids and derivatives	Amino acids, peptides, and analogues	methionine	EMA_HILICz_20180824	QCsopV3c36	1	1	1	3	Level 1+		20180622_SK_JS_Wildermuth_Particles_20180301C_QE119_Ag683775-924_USHXG01081_POS_MSMS-v2_Set3-TxCtrl-p5sand-jar-aRE-r1-366-3_IR01_010.h5	9.6665	14	56.050,61.011,74.024,74.061,75.027,84.045,85.029,87.027,102.055,104.053,105.001,105.037,133.032,150.058	0.943007	[M+H]+	150.058	150.059	10	0.0005237	3.48998	9.6	10	9.5594	9.74099	0.181586	0054_methionine_positive_M+H150p0583_9p56	148337	94942.8	60865.6	77724.7	76020.4	98430.9	88242.5	64312.4	65361.5	52750	152417	147393	132963
10	mono-methyl glutaric acid	positive	Y	C6H10O4	146.058	IBMRTYCHDPMBFN-UHFFFAOYSA-N	Organic compounds	Lipids and lipid-like molecules	Fatty Acyls	Fatty acid esters	MONO-METHYL GLUTARATE	EMA_HILICz_20180824	IROA06A11	0	1	1	2	Level 1	no ref MSMS available and ion did not fragment well (high intensity parent)	20180622_SK_JS_Wildermuth_Particles_20180301C_QE119_Ag683775-924_USHXG01081_POS_MSMS-v2_Set3-TxCtrl-2mm-jar-aRE-r1-339-3_IR01_037.h5	1.33043	0			[M+H]+	147.065	147.065	10	0.0002298	1.56257	1.25887	1.4	1.388	1.33472	0.0532836	0010_mono-methyl_glutaric_acid_positive_M+H147p0652_1p39	150374	29925	17198.2	20896.2	19315.7	18935	19526.9	475801	198150	19618.1	628700	103227	18834
144	myo-inositol and/or isomers	negative	Y	C6H12O6	180.063	CDAISMWEOUEBRE-UHFFFAOYSA-N	Organic compounds	Organic oxygen compounds	Organooxygen compounds	Alcohols and polyols	MYO-INOSITOL	EMA_HILICz_20180824	IROA06F10	1	1	1	3	Level 1+	isomerstwo peaks, integrated together, height ratio consistent across files, good msms in both	20180622_SK_JS_Wildermuth_Particles_20180301C_QE119_Ag683775-924_USHXG01081_NEG_MSMS-v2_Set3-TxCtrl-p5mm-jar-aRE-r1-346-3_IR02_065.h5	12.3132	21	57.033,59.012,69.033,71.012,73.028,75.007,83.012,85.028,87.007,89.023,97.028,99.007,101.023,113.023,117.018,125.023,129.018,141.018,159.027,161.044,179.055	0.902679	[M-H]-	179.056	179.054	20	0.0017277	9.64893	11.9973	12.5023	12.5855	12.3289	0.256598	0055_myo-inositol_negative_M-H179p0561_12p59	276329	298077	242334	155292	153889	266276	411641	147783	256092	227464	337286	421018	572238
161	N-acetyl-glutamic acid	negative	Y	C7H11NO5	189.064	RFMMMVDNIPUKGG-YFKPBYRVSA-N	Organic compounds	Organic acids and derivatives	Carboxylic acids and derivatives	Amino acids, peptides, and analogues	N-ACETYL-DL-GLUTAMIC ACID	EMA_HILICz_20180824	IROA04A04	1	1	1	3	Level 1+		20180620_SK_JS_Wildermuth_Particles_20180301B_QE119_Ag683775-924_USHXG01081_NEG_MSMS-v2_Set2-BrachyRE-3sand-tube-MS-r1-355-2_IR02_014.h5	14.6034	10	58.028,59.012,100.075,102.054,126.054,128.033,144.064,146.044,170.043,188.054	0.812463	[M-H]-	188.056	188.055	20	0.0016999	9.03931	14.4444	14.6915	14.5418	14.6512	0.109365	0072_N-acetyl-glutamic_acid_negative_M-H188p0564_14p54	130074	25254.9	14125.3	221118	111018	120131	315390	178366	148589	169041	66229.2	82819	64883
58	n-alpha-acetyl-asparagine	positive	Y	C6H10N2O4	174.064	HXFOXFJUNFFYMO-BYPYZUCNSA-N	Organic compounds	Organic acids and derivatives	Carboxylic acids and derivatives	Amino acids, peptides, and analogues	N-ALPHA-ACETYL-L-ASPARAGINE	EMA_HILICz_20180824	IROA02G02	0	1	1	2	Level 1				0			[M+H]+	175.071	175.072	10	0.0006773	3.86871	12.1	12.45	12.449	12.2884	0.160612	0064_n-alpha-acetyl-asparagine_positive_M+H175p0714_12p45	2415.25	1345.47	1759.82	0	2585.12	0	0	2369.49	2114.11	0	2599.96	0	1842.64
85	N-trimethyllysine	positive	Y	C9H21N2O2+	189.16	MXNRLFUSFKVQSK-QMMMGPOBSA-O	Organic compounds	Organic acids and derivatives	Carboxylic acids and derivatives	Amino acids, peptides, and analogues	NEPSILON,NEPSILON,NEPSILON-TRIMETHYLLYSINE	EMA_HILICz_20180824	IROA03B04	1	1	1	3	Level 1+		20180620_SK_JS_Wildermuth_Particles_20180301B_QE119_Ag683775-924_USHXG01081_POS_MSMS-v2_Set2-BrachyRE-p5sand-tube-MS-r1-363-2_IR01_070.h5	16.4386	4	60.082,84.082,130.087,189.161	0.928782	[M]+	189.16	189.161	10	0.0008016	4.23769	16.36	16.52	16.4015	16.4354	0.033839	0102_N-trimethyllysine_positive_M189p1598_16p40	346926	270240	396943	219129	213677	172820	243835	106283	237894	259308	375602	528713	484704
4	nicotinamide	positive	Y	C6H6N2O	122.048	DFPAKSUCGFBDDF-UHFFFAOYSA-N	Organic compounds	Organoheterocyclic compounds	Pyridines and derivatives	Pyridinecarboxylic acids and derivatives	NICOTINAMIDE	EMA_HILICz_20180824	IROA01E11	1	1	1	3	Level 1+		20180622_SK_JS_Wildermuth_Particles_20180301C_QE119_Ag683775-924_USHXG01081_POS_MSMS-v2_Set3-TxCtrl-2mm-jar-aREwash2-r1-339-5_IR01_055.h5	1.17844	5	78.035,80.050,96.045,106.029,123.056	0.729349	[M+H]+	123.055	123.056	10	0.000714	5.80227	1.09	1.24	1.17224	1.16261	0.00962894	0004_nicotinamide_positive_M+H123p0553_1p17	1.64649e+06	1235063	837822	1.38353e+06	990087	1.77421e+06	1.49307e+06	1.41234e+06	1.1309e+06	1.46709e+06	1.33823e+06	1.6081e+06	1.1693e+06
54	o-acetyl-serine	positive	Y	C5H9NO4	147.053	VZXPDPZARILFQX-BYPYZUCNSA-N	Organic compounds	Organic acids and derivatives	Carboxylic acids and derivatives	Amino acids, peptides, and analogues	O-ACETYL-L-SERINE	EMA_HILICz_20180824	IROA03C03	0.5	1	1	2.5	Level 1+	partial msms match	20180622_SK_JS_Wildermuth_Particles_20180301C_QE119_Ag683775-924_USHXG01081_POS_MSMS-v2_Set3-TxCtrl-0mm-jar-aRE-r1-350-3_IR01_094.h5	10.2315	5	60.045,70.030,88.040,102.056,148.079	0.447461	[M+H]+	148.06	148.061	10	0.0004894	3.30541	10.0414	10.4985	10.4093	10.2344	0.174879	0058_o-acetyl-serine_positive_M+H148p0605_10p41	110535	64945.1	42395.8	10116	36637.2	29426.5	15982.4	0	19143.5	16091	45114	75015.1	63702.2
88	ornithine	positive	Y	C5H12N2O2	132.09	AHLPHDHHMVZTML-BYPYZUCNSA-N	Organic compounds	Organic acids and derivatives	Carboxylic acids and derivatives	Amino acids, peptides, and analogues	L-ORNITHINE	EMA_HILICz_20180824	IROA03E12	1	1	1	3	Level 1+		20180622_SK_JS_Wildermuth_Particles_20180301C_QE119_Ag683775-924_USHXG01081_POS_MSMS-v2_Set3-TxCtrl-0mm-jar-aREwash2-r1-350-5_IR01_028.h5	16.9244	3	70.066,115.087,116.071	0.963996	[M+H]+	133.097	133.098	10	0.0005228	3.92796	16.8014	16.954	16.6589	16.9164	0.257502	0105_ornithine_positive_M+H133p0972_16p66	0	86329.3	87660.4	0	0	0	0	0	0	0	3481.26	9125.96	14365.2
122	orotic acid and/or isomers	negative	Y	C5H4N2O4	156.017	PXQPEWDEAKTCGB-UHFFFAOYSA-N	Organic compounds	Organoheterocyclic compounds	Diazines	Pyrimidines and pyrimidine derivatives	OROTATE	EMA_HILICz_20180824	IROA01D08	1	1	1	3	Level 1+	isomers>2 unresolvable peaks	20180622_SK_JS_Wildermuth_Particles_20180301C_QE119_Ag683775-924_USHXG01081_NEG_MSMS-v2_Set3-TxCtrl-1mm-jar-aREwash1-r1-343-4_IR02_053.h5	6.68979	3	67.028,111.018,155.009	0.954957	[M-H]-	155.01	155.008	20	0.0017681	11.4064	6.3005	7.13869	7.01655	6.63877	0.377774	0033_orotic_acid_negative_M-H155p0098_7p02	1.14477e+06	232809	223784	8660.26	20925.2	134151	24942.4	113292	226384	24969.7	1.26486e+06	691655	198354
38	pantothenic acid	positive	Y	C9H17NO5	219.111	GHOKWGTUZJEAQD-ZETCQYMHSA-N	Organic compounds	Organic oxygen compounds	Organooxygen compounds	Alcohols and polyols	D-PANTOTHENIC ACID	EMA_HILICz_20180824	IROA04A09	1	1	1	3	Level 1+	tailing, smaller peaks on tail	20180622_SK_JS_Wildermuth_Particles_20180301C_QE119_Ag683775-924_USHXG01081_POS_MSMS-v2_Set3-TxCtrl-3sand-jar-aREwash1-r1-358-4_IR01_079.h5	6.37647	26	57.071,59.050,67.055,69.071,70.030,72.045,73.029,85.066,86.097,87.081,90.056,95.050,98.024,100.040,103.076,113.060,116.035,124.076,142.086,156.102,160.097,166.086,174.112,184.097,202.107,220.118	0.923739	[M+H]+	220.118	220.119	10	0.0007698	3.49722	5.98	6.58	6.14722	6.3346	0.187375	0041_pantothenic_acid_positive_M+H220p1180_6p15	2.34555e+06	325750	431538	264925	228164	426354	363628	2.68671e+06	554196	295278	1.6613e+06	1.00391e+06	907209
44	phenylalanine	positive	Y	C9H11NO2	165.079	COLNVLDHVKWLRT-QMMMGPOBSA-N	Organic compounds	Organic acids and derivatives	Carboxylic acids and derivatives	Amino acids, peptides, and analogues	phenylalanine	EMA_HILICz_20180824	NMLQCsopV3c30	1	1	1	3	Level 1+		20180622_SK_JS_Wildermuth_Particles_20180301C_QE119_Ag683775-924_USHXG01081_POS_MSMS-v2_Set3-TxCtrl-0mm-jar-aRE-r1-350-3_IR01_094.h5	8.4411	9	79.055,91.055,93.071,103.055,107.050,120.081,131.049,149.060,166.086	0.929091	[M+H]+	166.086	166.087	10	0.0005905	3.55538	8.27272	8.63233	8.0901	8.41536	0.325258	0047_phenylalanine_positive_M+H166p0863_8p09	339258	280630	166130	288399	213563	202546	209826	333105	291101	219950	258116	352881	578323
53	pipecolic acid	positive	Y	C6H11NO2	129.079	HXEACLLIILLPRG-YFKPBYRVSA-N	Organic compounds	Organic acids and derivatives	Carboxylic acids and derivatives	Amino acids, peptides, and analogues	PIPECOLATE	EMA_HILICz_20180824	IROA01C11	1	1	1	3	Level 1+	RT unstable	20180622_SK_JS_Wildermuth_Particles_20180301C_QE119_Ag683775-924_USHXG01081_POS_MSMS-v2_Set3-TxCtrl-1mm-jar-aRE-r1-343-3_IR01_097.h5	10.311	3	56.050,84.082,130.087	0.924462	[M+H]+	130.086	130.087	10	0.000612	4.70457	10.0396	10.4408	10.0937	10.2467	0.152914	0057_pipecolic_acid_positive_M+H130p0863_10p09	166528	337208	108543	9406.87	10070.9	63877.6	8965.99	26810.1	19900	127274	70253.4	63351.2	204594
52	proline	positive	Y	C5H9NO2	115.063	ONIBWKKTOPOVIA-BYPYZUCNSA-N	Organic compounds	Organic acids and derivatives	Carboxylic acids and derivatives	Amino acids, peptides, and analogues	proline	EMA_HILICz_20180824	NMLQCsopV3c37	1	1	1	3	Level 1+		20180622_SK_JS_Wildermuth_Particles_20180301C_QE119_Ag683775-924_USHXG01081_POS_MSMS-v2_Set3-TxCtrl-clay-jar-aREwash2-r1-354-5_IR01_070.h5	10.1975	2	70.066,116.071	0.996557	[M+H]+	116.071	116.071	10	0.0007646	6.58737	9.98533	10.4098	10.0438	10.165	0.121212	0056_proline_positive_M+H116p0706_10p04	1149750	692863	424919	714121	581764	592619	431995	208879	809942	676370	681790	1.419e+06	1.00279e+06
23	pterin	positive	Y	C6H5N5O	163.049	HNXQXTQTPAJEJL-UHFFFAOYSA-N	Organic compounds	Organoheterocyclic compounds	Pteridines and derivatives	Pterins and derivatives	PTERIN	EMA_HILICz_20180824	IROA05G12	1	1	1	3	Level 1+		20180622_SK_JS_Wildermuth_Particles_20180301C_QE119_Ag683775-924_USHXG01081_POS_MSMS-v2_Set3-TxCtrl-1mm-jar-aREwash2-r1-343-5_IR01_025.h5	3.29932	6	119.036,121.051,137.046,147.030,164.057,165.041	0.852794	[M+H]+	164.057	164.057	10	6.93e-05	0.422415	3.2	3.5	3.25189	3.3432	0.091316	0025_pterin_positive_M+H164p0567_3p25	45967.1	27785.8	18028.5	2453.6	12843.6	25945.2	7521.01	9890.53	0	4287.2	26052	27710.9	35848
12	purine	positive	Y	C5H4N4	120.044	KDCGOANMDULRCW-UHFFFAOYSA-N	Organic compounds	Organoheterocyclic compounds	Imidazopyrimidines	Purines and purine derivatives	PURINE	EMA_HILICz_20180824	IROA01A07	0	1	1	2	Level 1	check MSMS			0			[M+H]+	121.051	121.051	10	0.0005068	4.18667	1.32927	1.5	1.4123	1.42251	0.0102117	0012_purine_positive_M+H121p0509_1p41	12035.2	3413.97	3576.84	4395.29	0	5946.76	0	5440.5	9199.94	5769.17	9836.3	11333	7481.76
16	pyridoxine	positive	Y	C8H11NO3	169.074	LXNHXLLTXMVWPM-UHFFFAOYSA-N	Organic compounds	Organoheterocyclic compounds	Pyridines and derivatives	Pyridoxines	PYRIDOXINE	EMA_HILICz_20180824	IROA01G08	1	1	1	3	Level 1+		20180618_SK_JS_Wildermuth_Particles_20180301A_QE119_Ag683775-924_USHXG01081_POS_MSMS-v2_Set1-BrachyRE-3sand-jar-MS-r1-355-1_IR01_037.h5	1.85149	3	134.060,152.071,170.081	0.943557	[M+H]+	170.081	170.082	10	0.0006124	3.60063	1.8	2.05	1.93608	1.89249	0.0435907	0017_pyridoxine_positive_M+H170p0812_1p94	433749	317864	206356	351669	196069	211401	284040	850973	257266	264959	215098	682651	528918
104	pyrrole-2-carboxylic acid	negative	Y	C5H5NO2	111.032	WRHZVMBBRYBTKZ-UHFFFAOYSA-N	Organic compounds	Organoheterocyclic compounds	Pyrroles	Pyrrole carboxylic acids and derivatives	PYRROLE-2-CARBOXYLATE	EMA_HILICz_20180824	IROA06E07	1	1	1	3	Level 1+		20180622_SK_JS_Wildermuth_Particles_20180301C_QE119_Ag683775-924_USHXG01081_NEG_MSMS-v2_Set3-TxCtrl-1sand-jar-aRE-r1-362-3_IR02_059.h5	1.84427	2	66.033,110.023	0.993374	[M-H]-	110.025	110.023	20	0.0019149	17.4043	1.7697	2.23411	1.95808	1.95496	0.00311906	0015_pyrrole-2-carboxylic_acid_negative_M-H110p0247_1p96	8811.54	8364.68	7531.37	8002.25	6475.89	2865.02	4524.84	7981.84	2293.49	6463.75	3403.38	3142.61	6670.66
163	raffinose	negative	Y	C18H32O16	504.169	MUPFEKGTMRGPLJ-ZQSKZDJDSA-N	Organic compounds	Organic oxygen compounds	Organooxygen compounds	Carbohydrates and carbohydrate conjugates	D-(+)-RAFFINOSE	EMA_HILICz_20180824	IROA04B10	1	1	1	3	Level 1+		20180622_SK_JS_Wildermuth_Particles_20180301C_QE119_Ag683775-924_USHXG01081_NEG_MSMS-v2_Set3-TxCtrl-p5mm-jar-aRE-r1-346-3_IR02_065.h5	15.0328	14	59.012,71.012,73.028,83.012,85.028,87.007,89.023,101.023,113.022,131.033,143.034,161.045,179.055,221.066	0.806099	[M-H]-	503.162	503.16	20	0.0021048	4.18315	14.9878	15.1993	14.958	15.0668	0.1088	0074_raffinose_negative_M-H503p1617_14p96	216747	195236	175078	133756	122750	193781	182184	162259	175227	162055	220711	197559	188191
26	riboflavin	positive	Y	C17H20N4O6	376.138	AUNGANRZJHBGPY-SCRDCRAPSA-N	Organic compounds	Organoheterocyclic compounds	Pteridines and derivatives	Alloxazines and isoalloxazines	RIBOFLAVIN	EMA_HILICz_20180824	IROA03H02	1	1	1	3	Level 1+		20180622_SK_JS_Wildermuth_Particles_20180301C_QE119_Ag683775-924_USHXG01081_POS_MSMS-v2_Set3-TxCtrl-3sand-jar-aRE-r1-358-3_IR01_043.h5	4.03166	18	53.040,57.034,61.029,69.034,71.014,71.050,73.029,75.045,81.034,99.045,117.055,172.087,200.082,216.076,243.088,244.072,359.134,377.145	0.900024	[M+H]+	377.146	377.147	10	0.0010213	2.70797	3.95	4.25	4.00078	4.09259	0.0918045	0028_riboflavin_positive_M+H377p1456_4p00	77591.2	118426	113741	49765.9	41255.3	79010	82957.5	40889.9	168278	52359.5	77660.1	94378.3	95410.8
57	sarcosine	positive	Y	C3H7NO2	89.0477	FSYKKLYZXJSNPZ-UHFFFAOYSA-N	Organic compounds	Organic acids and derivatives	Carboxylic acids and derivatives	Amino acids, peptides, and analogues	SARCOSINE	EMA_HILICz_20180824	IROA01C06	0	1	1	2	Level 1				0			[M+H]+	90.055	90.0557	10	0.00075846	8.42219	11.7	12.2167	11.9822	12	0.0178517	0062_sarcosine_positive_M+H90p0550_11p98	0	0	0	0	0	2088.6	0	0	0	0	0	1760.71	0
155	serine	negative	Y	C3H7NO3	105.043	MTCFGRXMJLQNBG-REOHCLBHSA-N	Organic compounds	Organic acids and derivatives	Carboxylic acids and derivatives	Amino acids, peptides, and analogues	serine	EMA_HILICz_20180824	NMLQCsopV3c50	1	1	1	3	Level 1+		20180622_SK_JS_Wildermuth_Particles_20180301C_QE119_Ag683775-924_USHXG01081_NEG_MSMS-v2_Set3-TxCtrl-0mm-jar-aREwash2-r1-350-5_IR02_029.h5	13.762	3	72.007,74.023,104.034	0.97861	[M-H]-	104.035	104.034	20	0.0017877	17.1836	13.6975	14.2495	13.6249	13.8613	0.236358	0066_serine_negative_M-H104p0353_13p62	2102.48	0	9476.27	1275.4	9465.12	1181.12	0	13429.5	0	9382.9	0	0	0
153	shikimic acid and/or isomers	negative	Y	C7H10O5	174.053	JXOHGGNKMLTUBP-HSUXUTPPSA-N	Organic compounds	Organic oxygen compounds	Organooxygen compounds	Alcohols and polyols	SHIKIMATE	EMA_HILICz_20180824	IROA01E12	1	1	1	3	Level 1+	isomersoverlapping peaks but resolvable	20180622_SK_JS_Wildermuth_Particles_20180301C_QE119_Ag683775-924_USHXG01081_NEG_MSMS-v2_Set3-TxCtrl-0mm-jar-aREwash1-r1-350-4_IR02_086.h5	12.9243	23	55.017,57.033,58.004,65.038,69.033,71.012,73.028,81.033,83.048,85.028,93.033,99.007,99.043,101.023,109.028,111.043,129.018,137.023,143.033,154.946,155.033,172.957,173.044	0.894418	[M-H]-	173.046	173.044	20	0.0017871	10.3273	12.8554	13.2399	12.9963	13.0608	0.0644909	0064_shikimic_acid_negative_M-H173p0455_13p00	29586.3	23569.6	22482.9	13019.8	9345.39	13876	14565.6	12402.7	25814.7	19805.7	40155.5	30429.9	29620.7
79	sn-glycero-3-phosphocholine	positive	Y	C8H21NO6P+	258.11	SUHOQUVVVLNYQR-MRVPVSSYSA-O	Organic compounds	Lipids and lipid-like molecules	Glycerophospholipids	Glycerophosphocholines	SN-GLYCERO-3-PHOSPHOCHOLINE	EMA_HILICz_20180824	IROA04F11	1	1	1	3	Level 1+		20180622_SK_JS_Wildermuth_Particles_20180301C_QE119_Ag683775-924_USHXG01081_POS_MSMS-v2_Set3-TxCtrl-p5sand-jar-aRE-r1-366-3_IR01_010.h5	14.7224	6	60.082,86.097,104.107,125.000,184.073,258.110	0.918483	[M]+	258.11	258.111	10	0.0011217	4.34582	14.4994	14.87	14.2775	14.6226	0.345041	0096_sn-glycero-3-phosphocholine_positive_M258p1101_14p28	21656670	17507086	19718830	18716770	16772916	10763902	13308146	14809313	14049631	14545974	13207942	16500827	14147150
65	threonine/allothreonine/homoserine	positive	Y	C4H9NO3	119.058	AYFVYJQAPQTCCC-GBXIJSLDSA-N	Organic compounds	Organic acids and derivatives	Carboxylic acids and derivatives	Amino acids, peptides, and analogues	L-THREONINE	EMA_HILICz_20180824	IROA01A06	1	1	1	3	Level 1+	isomers, unresolvable peaks	20180622_SK_JS_Wildermuth_Particles_20180301C_QE119_Ag683775-924_USHXG01081_POS_MSMS-v2_Set3-TxCtrl-0mm-jar-aREwash2-r1-350-5_IR01_028.h5	12.7808	6	56.050,57.034,74.061,84.045,102.055,120.066	0.926259	[M+H]+	120.066	120.066	10	0.000675	5.62193	12.7	13.1	12.7247	12.8801	0.155423	0082_threonine_positive_M+H120p0655_12p72	1143268	808243	684824	740229	584204	459056	585586	669649	729808	884253	627439	1.32068e+06	944942
13	thymidine	positive	Y	C10H14N2O5	242.09	IQFYYKKMVGJFEH-XLPZGREQSA-N	Organic compounds	Nucleosides, nucleotides, and analogues	Pyrimidine nucleosides	Pyrimidine 2'-deoxyribonucleosides	THYMIDINE	EMA_HILICz_20180824	IROA01D06	1	1	1	3	Level 1+		20180622_SK_JS_Wildermuth_Particles_20180301C_QE119_Ag683775-924_USHXG01081_POS_MSMS-v2_Set3-TxCtrl-1mm-jar-aREwash2-r1-343-5_IR01_025.h5	1.41121	7	69.034,71.050,73.029,81.034,99.045,117.055,127.050	0.71816	[M+H]+	243.098	243.098	10	0.0007471	3.07325	1.37	1.55	1.46036	1.45326	0.00710296	0013_thymidine_positive_M+H243p0976_1p46	446611	450483	749576	622975	444837	258562	411601	309527	260586	369515	318286	387638	502404
3	thymine	positive	Y	C5H6N2O2	126.043	RWQNBRDOKXIBIV-UHFFFAOYSA-N	Organic compounds	Organoheterocyclic compounds	Diazines	Pyrimidines and pyrimidine derivatives	THYMINE	EMA_HILICz_20180824	IROA01E05	1	1	1	3	Level 1+	peak at 1.4 is in source frag of thymidine	20180618_SK_JS_Wildermuth_Particles_20180301A_QE119_Ag683775-924_USHXG01081_POS_MSMS-v2_Set1-BrachyRE-clay-jar-MS-r1-351-1_IR01_115.h5	1.21488	8	54.035,56.051,81.046,82.030,84.045,85.049,109.040,127.051	0.620425	[M+H]+	127.05	127.051	10	0.0006722	5.29082	1.09608	1.24	1.19957	1.14612	0.0534585	0003_thymine_positive_M+H127p0502_1p20	10811047	6.81087e+06	3.10708e+06	19657632	15636093	10994318	6117062	18397956	13407822	15212069	7591607	8552456	8250459
148	trans-4-hydroxyproline	negative	Y	C5H9NO3	131.058	PMMYEEVYMWASQN-DMTCNVIQSA-N	Organic compounds	Organic acids and derivatives	Carboxylic acids and derivatives	Amino acids, peptides, and analogues	TRANS-4-HYDROXYPROLINE	EMA_HILICz_20180824	IROA02D03	1	1	1	3	Level 1+		20180622_SK_JS_Wildermuth_Particles_20180301C_QE119_Ag683775-924_USHXG01081_NEG_MSMS-v2_Set3-TxCtrl-5mm-jar-aRE-r1-332-3_IR02_092.h5	12.4863	11	66.033,68.049,71.012,73.028,82.024,82.028,84.044,86.023,112.039,128.034,130.049	0.924393	[M-H]-	130.051	130.049	20	0.0017675	13.5908	12.4437	12.8238	12.4695	12.5902	0.120747	0059_trans-4-hydroxyproline_negative_M-H130p0509_12p47	22425	2768.95	3511.32	3166.03	1895.17	2412.36	3527.57	12624.4	13255.2	1936.79	21602.8	8636.42	3163.84
89	trans-cinnamic acid	negative	Y	C9H8O2	148.052	WBYWAXJHAXSJNI-VOTSOKGWSA-N	Organic compounds	Phenylpropanoids and polyketides	Cinnamic acids and derivatives	Cinnamic acids	TRANS-CINNAMATE	EMA_HILICz_20180824	IROA07F01	0.5	1	1	2.5	Level 1+	partial match	20180622_SK_JS_Wildermuth_Particles_20180301C_QE119_Ag683775-924_USHXG01081_NEG_MSMS-v2_Set3-TxCtrl-1mm-jar-aRE-r1-343-3_IR02_098.h5	1.088	3	103.054,119.049,147.044	0.813619	[M-H]-	147.045	147.043	20	0.0017559	11.9412	1.05512	1.21099	1.10883	1.10745	0.00138024	0000_trans-cinnamic_acid_negative_M-H147p0451_1p11	52177.5	52845.3	453546	48191.2	51355.3	26629.9	724424	74125	37472.1	33139.3	36452.2	34876.1	24187.1
48	tryptophan	positive	Y	C11H12N2O2	204.09	QIVBCDIJIAJPQS-SECBINFHSA-N	Organic compounds	Organoheterocyclic compounds	Indoles and derivatives	Indolyl carboxylic acids and derivatives	D-TRYPTOPHAN	EMA_HILICz_20180824	IROA02B02	1	1	1	3	Level 1+		20180622_SK_JS_Wildermuth_Particles_20180301C_QE119_Ag683775-924_USHXG01081_POS_MSMS-v2_Set3-TxCtrl-1mm-jar-aRE-r1-343-3_IR01_097.h5	9.60787	10	118.066,130.065,132.081,144.081,146.060,159.092,160.076,170.060,188.071,205.097	0.888435	[M+H]+	205.097	205.098	10	0.0005107	2.49004	9.41972	9.8	9.27501	9.51974	0.244724	0052_tryptophan_positive_M+H205p0972_9p28	113435	75511.1	54699.6	67428.9	91249.1	83973.7	38235.1	69024.9	67797.5	76342.5	161795	187891	143477
56	tyrosine	positive	Y	C9H11NO3	181.074	OUYCCCASQSFEME-QMMMGPOBSA-N	Organic compounds	Organic acids and derivatives	Carboxylic acids and derivatives	Amino acids, peptides, and analogues	L-TYROSINE	EMA_HILICz_20180824	IROA01G02	1	1	1	3	Level 1+		20180622_SK_JS_Wildermuth_Particles_20180301C_QE119_Ag683775-924_USHXG01081_POS_MSMS-v2_Set3-TxCtrl-3mm-jar-aRE-r1-336-3_IR01_034.h5	11.1015	9	91.055,95.050,119.049,121.065,123.044,136.076,147.044,165.055,182.081	0.909251	[M+H]+	182.081	182.082	10	0.0006027	3.31006	10.95	11.3	10.9812	11.0673	0.0861639	0060_tyrosine_positive_M+H182p0812_10p98	408565	318938	89686.2	244787	188756	243621	118236	348707	356555	268478	396788	505793	363840
97	uracil	negative	Y	C4H4N2O2	112.027	ISAKRJDGNUQOIC-UHFFFAOYSA-N	Organic compounds	Organoheterocyclic compounds	Diazines	Pyrimidines and pyrimidine derivatives	URACIL	EMA_HILICz_20180824	IROA01F03	1	1	1	3	Level 1+		20180618_SK_JS_Wildermuth_Particles_20180301A_QE119_Ag683775-924_USHXG01081_NEG_MSMS-v2_Set1-TxCtrl-0mm-jar-MS-r1-350-1_IR02_011.h5	1.28815	2	110.974,111.018	0.971432	[M-H]-	111.02	111.018	20	0.0018632	16.7826	1.2248	1.41182	1.31021	1.30208	0.00813382	0008_uracil_negative_M-H111p0200_1p31	83079	8905.02	324714	63489.4	79192.5	63962.3	41995.1	12214.7	24801.2	51678.7	16795.5	23432.2	6381.25
109	uridine	negative	Y	C9H12N2O6	244.07	DRTQHJPVMGBUCF-XVFCMESISA-N	Organic compounds	Nucleosides, nucleotides, and analogues	Pyrimidine nucleosides	Not available	URIDINE	EMA_HILICz_20180824	IROA01E08	1	1	1	3	Level 1+		20180622_SK_JS_Wildermuth_Particles_20180301C_QE119_Ag683775-924_USHXG01081_NEG_MSMS-v2_Set3-TxCtrl-3sand-jar-aREwash1-r1-358-4_IR02_080.h5	2.42381	10	66.033,82.028,110.023,111.018,122.023,140.034,152.034,153.029,200.055,243.062	0.908651	[M-H]-	243.062	243.061	20	0.0009287	3.82083	2.24285	2.64012	2.55487	2.40479	0.15008	0020_uridine_negative_M-H243p0622_2p55	881061	960614	929726	413834	409312	489532	834990	475378	643163	529653	857488	876748	966060
130	urocanic acid	negative	Y	C6H6N2O2	138.043	LOIYMIARKYCTBW-OWOJBTEDSA-N	Organic compounds	Organoheterocyclic compounds	Azoles	Imidazoles	Urocanic acid	EMA_HILICz_20180824	QCsopV3c29	1	1	1	3	Level 1+		20180622_SK_JS_Wildermuth_Particles_20180301C_QE119_Ag683775-924_USHXG01081_NEG_MSMS-v2_Set3-TxCtrl-1sand-jar-aRE-r1-362-3_IR02_059.h5	8.09946	3	66.033,93.044,137.034	0.849927	[M-H]-	137.036	137.034	20	0.0019703	14.378	7.97045	8.35381	8.47045	8.16729	0.303161	0041_urocanic_acid_negative_M-H137p0356_8p47	61394.4	48337.9	88957.1	67224.8	7455.13	24835.8	21763	18128.4	23398.6	10239.4	10294.2	14855.7	20838
55	valine	positive	Y	C5H11NO2	117.079	KZSNJWFQEVHDMF-BYPYZUCNSA-N	Organic compounds	Organic acids and derivatives	Carboxylic acids and derivatives	Amino acids, peptides, and analogues	L-VALINE	EMA_HILICz_20180824	IROA01G05	1	1	1	3	Level 1+		20180622_SK_JS_Wildermuth_Particles_20180301C_QE119_Ag683775-924_USHXG01081_POS_MSMS-v2_Set3-TxCtrl-5mm-jar-aREwash1-r1-332-4_IR01_016.h5	10.3036	6	55.055,57.058,58.066,59.074,72.082,118.086	0.927833	[M+H]+	118.086	118.087	10	0.0007011	5.93718	10.1606	10.4775	10.1911	10.2574	0.0663289	0059_valine_positive_M+H118p0863_10p19	2433193	3.34672e+06	2.41075e+06	474978	896551	1.79224e+06	691232	313100	1.09904e+06	541000	2.1092e+06	3.11211e+06	3.55747e+06
100	vanillic acid	negative	Y	C8H8O4	168.042	WKOLLVMJNQIZCI-UHFFFAOYSA-N	Organic compounds	Benzenoids	Benzene and substituted derivatives	Benzoic acids and derivatives	vanillic acid	EMA_HILICz_20180824	NMLC0107	1	1	1	3	Level 1+		20180622_SK_JS_Wildermuth_Particles_20180301C_QE119_Ag683775-924_USHXG01081_NEG_MSMS-v2_Set3-TxCtrl-1sand-jar-aRE-r1-362-3_IR02_059.h5	1.46912	6	91.017,108.020,123.007,123.043,152.010,167.034	0.905788	[M-H]-	167.035	167.034	20	0.0014387	8.61317	1.29527	1.63418	1.44427	1.40763	0.0366429	0011_vanillic_acid_negative_M-H167p0350_1p44	323593	260449	80867.6	114415	84646.4	100024	77921.4	132075	224850	151114	223553	199820	223402
108	xanthine	negative	Y	C5H4N4O2	152.033	LRFVTYWOQMYALW-UHFFFAOYSA-N	Organic compounds	Organoheterocyclic compounds	Imidazopyrimidines	Purines and purine derivatives	XANTHINE	EMA_HILICz_20180824	IROA01D10	1	1	1	3	Level 1+		20180618_SK_JS_Wildermuth_Particles_20180301A_QE119_Ag683775-924_USHXG01081_NEG_MSMS-v2_Set1-TxCtrl-p5sand-jar-MS-r1-366-1_IR02_119.h5	2.51786	2	108.018,151.024	0.983816	[M-H]-	151.026	151.024	20	0.0019774	13.0931	2.18887	2.59548	2.4164	2.35164	0.0647686	0019_xanthine_negative_M-H151p0261_2p42	487933	334640	317695	245035	188458	323370	424994	794464	266155	358672	352437	308422	481978
126	xanthurenic acid	negative	Y	C10H7NO4	205.038	FBZONXHGGPHHIY-UHFFFAOYSA-N	Organic compounds	Organoheterocyclic compounds	Quinolines and derivatives	Quinoline carboxylic acids	XANTHURENIC ACID	EMA_HILICz_20180824	IROA05A10	1	1	1	3	Level 1+		20180622_SK_JS_Wildermuth_Particles_20180301C_QE119_Ag683775-924_USHXG01081_NEG_MSMS-v2_Set3-TxCtrl-1mm-jar-aREwash2-r1-343-5_IR02_026.h5	7.82946	3	116.049,160.039,204.029	0.822841	[M-H]-	204.03	204.029	20	0.0013338	6.53727	7.72752	7.9632	8.16416	7.85603	0.308134	0037_xanthurenic_acid_negative_M-H204p0302_8p16	280887	139145	31619.4	50608.1	26443.2	46707.7	22413.7	39608.7	122888	73073.3	63943.5	105865	83136.3
76	hexosamine	positive	N - for ID only	C6H13NO5	179.079	MSWZFWKMSRAUBD-IVMDWMLBSA-N	Organic compounds	Organic oxygen compounds	Organooxygen compounds	Carbohydrates and carbohydrate conjugates	D-(+)-GLUCOSAMINE	EMA_HILICz_20180824	IROA02B12	0	1	1	2	Level 1				0			[M+H]+	180.087	180.087	10	0.000502	2.78755	14	14.5	14.41	14.2848	0.125234	0093_glucosamine_positive_M+H180p0867_14p41	4445.85	4070.39	5932.46	4463.04	4980.09	8131.97	5589.19	5975.54	3059.09	4674.21	5706.16	6620.96	6813.37
77	hexosamine	positive	N - for ID only	C6H13NO5	179.079	MSWZFWKMSRAUBD-CBPJZXOFSA-N	Organic compounds	Organic oxygen compounds	Organooxygen compounds	Carbohydrates and carbohydrate conjugates	D-MANNOSAMINE	EMA_HILICz_20180824	IROA03G11	0	1	1	2	Level 1				0			[M+H]+	180.087	180.087	10	0.000502	2.78755	14	14.5	13.8163	14.2848	0.468445	0094_mannosamine_positive_M+H180p0867_13p82	4445.85	4070.39	5932.46	4463.04	4980.09	8131.97	5589.19	5975.54	3059.09	4674.21	5706.16	6620.96	6813.37
146	disaccharide (ex. cellobiose, maltose)	negative	N - for ID only	C12H22O11	342.116	GUBGYTABKSRVRQ-PICCSMPSSA-N	Organic compounds	Organic oxygen compounds	Organooxygen compounds	Carbohydrates and carbohydrate conjugates	MALTOSE	EMA_HILICz_20180824	IROA06G09	0	1	1	2	Level 1	isomers	20180622_SK_JS_Wildermuth_Particles_20180301C_QE119_Ag683775-924_USHXG01081_NEG_MSMS-v2_Set3-TxCtrl-p5mm-jar-aRE-r1-346-3_IR02_065.h5	13.363				[M-H]-	341.109	341.108	20	0.0013121	3.84657	13.2603	13.46	13.3445	13.3353	0.0092412	0057_maltose_negative_M-H341p1089_13p34	27867.4	23131.2	15657.6	11605.1	8247.14	12479.8	24831.1	12991.3	25006.7	18812.4	23190.9	17162.1	18275.6
63	threonine/allothreonine/homoserine	positive	N - for ID only	C4H9NO3	119.058	AYFVYJQAPQTCCC-HRFVKAFMSA-N	Organic compounds	Organic acids and derivatives	Carboxylic acids and derivatives	Amino acids, peptides, and analogues	L-ALLOTHREONINE	EMA_HILICz_20180824	IROA04E03	1	1	1	3	Level 1+	isomers, unresolvable peaks	20180622_SK_JS_Wildermuth_Particles_20180301C_QE119_Ag683775-924_USHXG01081_POS_MSMS-v2_Set3-TxCtrl-clay-jar-aREwash2-r1-354-5_IR01_070.h5	12.8918	8	56.050,57.034,58.066,74.061,84.045,96.996,102.055,120.066	0.850627	[M+H]+	120.066	120.066	10	0.000675	5.62193	12.7	13.1	12.8281	12.8801	0.0520094	0080_allothreonine_positive_M+H120p0655_12p83	1143268	808243	684824	740229	584204	459056	585586	669649	729808	884253	627439	1.32068e+06	944942
64	threonine/allothreonine/homoserine	positive	N - for ID only	C4H9NO3	119.058	UKAUYVFTDYCKQA-VKHMYHEASA-N	Organic compounds	Organic acids and derivatives	Carboxylic acids and derivatives	Amino acids, peptides, and analogues	HOMOSERINE	EMA_HILICz_20180824	IROA01G07	1	1	1	3	Level 1+	isomers, unresolvable peaks	20180622_SK_JS_Wildermuth_Particles_20180301C_QE119_Ag683775-924_USHXG01081_POS_MSMS-v2_Set3-TxCtrl-clay-jar-aREwash1-r1-354-4_IR01_100.h5	12.7639	5	56.050,74.061,84.045,102.055,120.066	0.804504	[M+H]+	120.066	120.066	10	0.000675	5.62193	12.7	13.1	13.1352	12.8801	0.255058	0081_homoserine_positive_M+H120p0655_13p14	1143268	808243	684824	740229	584204	459056	585586	669649	729808	884253	627439	1.32068e+06	944942
46	leucine/norleucine	positive	N - for ID only	C6H13NO2	131.095	LRQKBLKVPFOOQJ-YFKPBYRVSA-N	Organic compounds	Organic acids and derivatives	Carboxylic acids and derivatives	Amino acids, peptides, and analogues	NORLEUCINE	EMA_HILICz_20180824	IROA04B07	1	1	0.5	2.5	Level 1+	split peak, separated from ILE also split peak	20180618_SK_JS_Wildermuth_Particles_20180301A_QE119_Ag683775-924_USHXG01081_POS_MSMS-v2_Set1-BrachyRE-2mm-jar-MS-r1-337-1_IR01_034.h5	8.7144	2	86.097,132.103	0.983555	[M+H]+	132.102	132.103	10	0.0005992	4.53589	8.42724	8.92	8.46485	8.70219	0.237334	0049_norleucine_positive_M+H132p1019_8p46	765412	498506	324439	823322	563177	420858	783027	1069592	671869	853861	644052	847149	488772
35	acetyl-hexosamine	positive	N - for ID only	C8H15NO6	221.09	OVRNDRQMDRJTHS-RTRLPJTCSA-N	Organic compounds	Organic oxygen compounds	Organooxygen compounds	Carbohydrates and carbohydrate conjugates	N-acetyl-D-glucosamine (peak1)	EMA_HILICz_20180824	NMLC0901	1	1	1	3	Level 1+		20180618_SK_JS_Wildermuth_Particles_20180301A_QE119_Ag683775-924_USHXG01081_POS_MSMS-v2_Set1-BrachyRE-clay-jar-MS-r2-352-1_IR01_064.h5	6.05048	14	60.045,84.045,96.045,98.061,98.976,116.986,126.055,138.055,140.002,144.066,158.013,168.066,186.076,204.087	0.833922	[M+H]+	222.097	222.098	10	0.0005058	2.27738	5.7	6.25	6.17077	6.09431	0.0764594	0037_N-acetyl-glucosamine_positive_M+H222p0972_6p17	1.45635e+06	1.22756e+06	971531	581621	527032	1097949	506621	878032	916711	690404	1.57447e+06	1.34523e+06	1.49081e+06
36	acetyl-hexosamine	positive	N - for ID only	C8H15NO6	221.09	OVRNDRQMDRJTHS-ZTVVOAFPSA-N	Organic compounds	Organic oxygen compounds	Organooxygen compounds	Carbohydrates and carbohydrate conjugates	N-ACETYL-D-MANNOSAMINE	EMA_HILICz_20180824	IROA01H11	1	1	1	3	Level 1+		20180622_SK_JS_Wildermuth_Particles_20180301C_QE119_Ag683775-924_USHXG01081_POS_MSMS-v2_Set3-TxCtrl-3sand-jar-aRE-r1-358-3_IR01_043.h5	6.0647	13	81.034,84.045,96.045,97.029,98.061,109.029,126.055,127.039,138.055,144.066,168.066,186.076,204.087	0.843839	[M+H]+	222.097	222.098	10	0.0005058	2.27738	5.7	6.25	6.26453	6.09431	0.170216	0038_N-acetyl-mannosamine_positive_M+H222p0972_6p26	1.45635e+06	1.22756e+06	971531	581621	527032	1097949	506621	878032	916711	690404	1.57447e+06	1.34523e+06	1.49081e+06
128	C6 sugar alcohol (ex. sorbitol, galactitol, mannitol)	negative	N - for ID only	C6H14O6	182.079	FBPFZTCFMRRESA-GUCUJZIJSA-N	Organic compounds	Organic oxygen compounds	Organooxygen compounds	Carbohydrates and carbohydrate conjugates	GALACTITOL	EMA_HILICz_20180824	IROA02C05	1	1	0.5	2.5	Level 1+	isomers	20180622_SK_JS_Wildermuth_Particles_20180301C_QE119_Ag683775-924_USHXG01081_NEG_MSMS-v2_Set3-TxCtrl-5mm-jar-aRE-r1-332-3_IR02_092.h5	8.05651	20	55.017,57.033,58.004,59.012,71.012,72.991,73.028,83.012,85.028,87.007,89.023,97.028,101.023,113.023,115.038,119.033,131.034,149.044,163.060,181.070	0.868521	[M-H]-	181.072	181.07	20	0.0016767	9.25987	7.85	8.75	8.83244	8.07412	0.758314	0039_galactitol_negative_M-H181p0717_8p83	1.19711e+06	217655	272486	1.78251e+06	3.34038e+06	424245	1.17689e+06	1.62606e+06	1.96109e+06	953631	3.47741e+06	473979	198316
129	C6 sugar alcohol (ex. sorbitol, galactitol, mannitol)	negative	N - for ID only	C6H14O6	182.079	FBPFZTCFMRRESA-KVTDHHQDSA-N	Organic compounds	Organic oxygen compounds	Organooxygen compounds	Carbohydrates and carbohydrate conjugates	MANNITOL	EMA_HILICz_20180824	IROA06G06	1	1	0.5	2.5	Level 1+	isomers	20180618_SK_JS_Wildermuth_Particles_20180301A_QE119_Ag683775-924_USHXG01081_NEG_MSMS-v2_Set1-BrachyRE-5mm-jar-MS-r3-331-1_IR02_128.h5	8.18091	21	55.017,57.032,58.004,59.012,69.033,71.012,72.991,73.027,75.006,83.012,85.027,87.007,89.022,97.027,101.022,103.038,113.022,119.033,131.033,163.059,181.070	0.89893	[M-H]-	181.072	181.07	20	0.0016767	9.25987	7.85	8.75	8.65521	8.07412	0.581093	0040_mannitol_negative_M-H181p0717_8p66	1.19711e+06	217655	272486	1.78251e+06	3.34038e+06	424245	1.17689e+06	1.62606e+06	1.96109e+06	953631	3.47741e+06	473979	198316
98	2/4-hydroxycinnamic acid	negative	N - for ID only	C9H8O3	164.047	PMOWTIHVNWZYFI-AATRIKPKSA-N	Organic compounds	Phenylpropanoids and polyketides	Cinnamic acids and derivatives	Hydroxycinnamic acids and derivatives	2-Hydroxycinnamic acid	EMA_HILICz_20180824	NMLC1302	1	1	1	3	Level 1+	isomers	20180622_SK_JS_Wildermuth_Particles_20180301C_QE119_Ag683775-924_USHXG01081_NEG_MSMS-v2_Set3-TxCtrl-5mm-jar-aREwash2-r1-332-5_IR02_077.h5	1.46422	2	119.049,163.039	0.988824	[M-H]-	163.04	163.038	20	0.001938	11.8867	1.28	1.6	1.50679	1.47964	0.0271525	0009_2-hydroxycinnamic_acid_negative_M-H163p0400_1p51	1.5001e+06	1.3255e+06	268748	403544	321428	352591	216485	559210	848359	706144	803834	961533	1.07846e+06
106	2/3-hydroxybenzoic acid	negative	N - for ID only	C7H6O3	138.032	YGSDEFSMJLZEOE-UHFFFAOYSA-N	Organic compounds	Benzenoids	Benzene and substituted derivatives	Benzoic acids and derivatives	SALICYLATE	EMA_HILICz_20180824	IROA06D11	1	1	1	3	Level 1+	isomers, two unresolvable peaks	20180622_SK_JS_Wildermuth_Particles_20180301C_QE119_Ag683775-924_USHXG01081_NEG_MSMS-v2_Set3-TxCtrl-clay-jar-aREwash2-r1-354-5_IR02_071.h5	2.23603	2	93.033,137.023	0.996699	[M-H]-	137.024	137.022	20	0.0020179	14.7266	1.93	2.6	1.97251	2.27991	0.307391	0017_salicylic_acid_negative_M-H137p0244_1p97	423979	223737	745496	206661	224838	116968	1.45278e+06	214436	205164	160098	208830	224852	111602
[truncated: 37 more columns]

## Sheet: notes
Note 1	Some isomers are not chromatographically or spectrally resolvable
Note 2	monoisotopic mass (neutral except for permanently charged molecules)
Note 3	Mass spectral libraries used in the identification process:
	EMA	(Ecosystems Metabolite Altas) is an in house library of authentic reference standards with mz/rt for all compounds and MSMS for a subset of compounds; when MSMS is available from the reference and collected from the sample, the two are compared.
	MONA	MassBank of Northen America, is a mass spectral library that is used when the EMA reference is not available. https://mona.fiehnlab.ucdavis.edu/
Note 4	MSMS quality match
		MSMS description
	-1	bad match, removed from final analysis output
	0	no MSMS collected OR intensity of MS2 too low for accurate matching to reference spectra
	0.5	Partial match
	1	good match, high score, very few mismatched fragments
Note 5	mass accuracy quality match
		positive	negative
	1	ppm <= 10	ppm <= 20
	0	data outside the ppm cutoff windows was excluded from analysis
		^negative mode mass accuracy is lower than positive mode
Note 6	RT quality match
	0	unlikely match, delta RT>1, removed from final analysis output
	0.5	partial RT match; 0.5<delta RT <= 1; may be compound sensitive to slight mobile phase differences over time or may be isomer of reference match
	1	RT match; delta RT <= 0.5 min
Note 7	Identification level	Identification type	Identification criteria
	Level 1	Metabolite ID	At least two independent and orthogonal properties (m/z, RT and/or MSMS) match one reference standard; unknown isomers with same RT and/or MSMS may be contributing to peak intensity
	Level 2	Putative compound	No reference standard available, but matches physiochemical properties of a compound and/or spectral similarity to public MS2 repository
	Level 3	Putative class	No reference standard available, but matches physiochemical properties of a class of compounds and/or spectral similarity to public MS2 repository
	Level 4	Unknown	A feature or unidentified mzrt value from the dataset where abundance may still be compared between groups
	+ indicates > 2 orthogonal properties matched references standard
	Identification levels criteria based on: Metabolomics. 2007 Sep; 3(3): 211–221, doi: 10.1007/s11306-007-0082-2]
Note 8	# of fragment ions matching between compound in sample and reference standard; may include parent and isotope ions and very low intensity background ions (these do not contribute to score)
Note 9	MSMS score (highest across all samples), scale of 0 to 1 based on an algorithm. 0 = no match, 1 = perfect match. If no score, then no MSMS was acquired for that compound (@ m/z & RT window).
Note 10	More than one adduct may be detectable; the one evaluated is listed; sometimes multiple adducts are annotated and displayed on separate rows for identification purposes
Note 11	average m/z within mass cutoff as detected across all samples at the scan between the min and max RT range with the maximum intensity
Note 12	the absolute mass error and ppm mass error are calculated from the theoretical m/z and the average measured m/z
	absolute mass error = |theoretical m/z - average measured m/z|
	ppm mass error = (theoretical m/z - average measured m/z) / theoretical x 10^6
Note 13	Retention range including start and end of detection of an m/z value (Note: Peak Height is calculated as the highest intensity of an m/z within the min/max RT range. Peak Area is calculated as the integrated area under the curve for an m/z within the mix/max RT range.)
Note 14	Theoretical retention time is predicted from a library of reference standards run on the same chromatography. To account for slight changes in retention time due to mobile phase preparation, temperatures, flow path length adjustments, a subset of the library compounds (QC mix) are rerun with each set of experimental samples. The retention times for the rest of the library compounds are predicted …

## Sheet: Fig1A
								Raw Data																										scaled data (in percent)
Identified Metabolite	Standard Reference InChI key	Polarity	Use for height	Theoretical retention time (min.)	RT error (absolute delta min.)	Theoretical m/z	mass error (delta ppm)	Beads_1mm.1	Beads_1mm.2	Beads_1mm.3	Beads_3mm	Beads_3mm.1	Beads_3mm.2	Beads_3mm.3	Clay	Clay.1	Clay.2	Clay.3	DM	DM	DM	Sand_4mm	Sand_4mm.1	Sand_4mm.2	Sand_4mm.3	Sand_0.025mm	Sand_0.025mm.1	Sand_0.025mm.2	Sand_0.025mm.3	Control	Control.1	Control.2		Beads_1mm.1	Beads_1mm.2	Beads_1mm.3	Beads_3mm	Beads_3mm.1	Beads_3mm.2	Beads_3mm.3	Clay	Clay.1	Clay.2	Clay.3	DM	DM	DM	Sand_4mm	Sand_4mm.1
1-Methyladenosine	GFYLSDSUCHVORB-IOSLPCCCSA-N	positive	Y	10.1	0.0141496	282.12	1.2613	28556448	29876672	25774554	175240288	168603376	168893856	167596128	1.62247e+06	199870	129005	73218.4	1.88017e+08	200794496	2.09833e+08	74147392	77646232	69653120	85450112	101541408	121148392	90667224	137938464	54368.8	23482.9	27583.2		9.52638	9.96681	8.59835	58.4599	56.2458	56.3427	55.9098	0.541252	0.0666762	0.043036	0.0244255	62.7223	66.9847	70	24.7354	25.9027
2-Ketoglutaric Acid	KPGXRSRHYNQIFN-UHFFFAOYSA-N	negative	Y	14.48	0.0507237	145.014	0.723355	5948707	9469053	4.70839e+06	828723	645895	750710	617099	4399812	2.17543e+06	4.6246e+06	5.30789e+06	1.38674e+07	1.47866e+07	1.48981e+07	10404544	9215472	8530926	7191868	887180	474192	835648	460893	23951.4	30926.1	19505.8		27.9504	44.491	22.1227	3.89381	3.03478	3.52727	2.89948	20.6728	10.2214	21.729	24.9395	65.1569	69.4761	70	48.8865	43.2996
2'-Deoxyadenosine	OLXZPDWKRNYJJZ-RRKCRQDMSA-N	positive	Y	1.97	0.00515998	252.109	1.996	123141912	131317000	133129848	168550224	151297632	155304752	156511264	3.41549e+06	289232	192507	170824	1.50267e+08	160965112	4.16722e+07	153349056	152281312	153776160	160274528	143460960	121744632	118106600	122867184	86740.3	22315.9	47043.5		53.5516	57.1067	57.8951	73.2986	65.7958	67.5384	68.0631	1.48532	0.12578	0.0837166	0.0742875	65.3476	70	18.1223	66.688	66.2236
2'-Deoxyguanosine	YKBGVTZYEHREMT-KVQBGUIXSA-N	negative	Y	6.4	0.0225329	266.089	0.846053	43618936	48521408	52985352	56081220	55809480	55654988	53698560	460436	49778.7	44551.8	37149.9	51045260	5.17453e+07	5.72396e+06	55926404	58758008	55803156	60155700	42531876	37155008	37327904	40035188	11197.2	7482.56	8635.55		59.0068	65.6388	71.6775	75.8655	75.4979	75.2889	72.6423	0.622868	0.0673396	0.0602687	0.0502556	69.053	70	7.74326	75.6561	79.4866
2'-Deoxyuridine	MXHRCPNRJAMMIM-SHYZEUOFSA-N	negative	Y	1.75	0.0247104	227.067	0.975971	31864360	32159338	32444500	38245356	38186512	39834980	38441796	3.72003e+06	3.15777e+06	2.88835e+06	2469311	4.20473e+07	4.0674e+07	51981356	37161892	37769576	36470360	38047060	31329262	29088484	26955548	28312798	13264.9	4189.26	7114.49		42.9097	43.3069	43.691	51.5026	51.4234	53.6432	51.7671	5.00952	4.25236	3.88955	3.32526	56.6224	54.7731	70	50.0436	50.8619
2/3 Hydroxybenzoic acid	YGSDEFSMJLZEOE-UHFFFAOYSA-N	negative	Y	2.57	0.0444027	137.024	1.04469	208090224	226278416	227109824	254505472	264339568	272686912	253988304	80012640	85669912	77982280	65297324	2.00268e+08	2.0211e+08	1.53544e+08	228130128	249058816	245979744	242279760	157449360	145269792	144218560	153521584	155178	97953.7	121060		72.0713	78.3707	78.6587	88.1471	91.5531	94.4442	87.968	27.7121	29.6715	27.0089	22.6155	69.3622	70	53.1794	79.0121	86.2607
4-Aminobutyric Acid	BTCSSZJGUNDROE-UHFFFAOYSA-N	negative	Y	15.8	0.069623	102.056	0.984156	5.93276e+06	6880762	6.25603e+06	7.36303e+06	7.10951e+06	7.08143e+06	6717029	1.82705e+06	1.38179e+06	1.77603e+06	1733923	6.30593e+06	6338255	6.85639e+06	6294829	6831248	6.379e+06	6458178	2.13264e+06	1.9106e+06	1.3706e+06	2.37668e+06	31884.9	47650.4	33826.7		60.5702	70.2488	63.8707	75.1725	72.5842	72.2975	68.5772	18.6532	14.1073	18.1323	17.7024	64.38	64.7101	70	64.2668	69.7433
4-Guanidinobutyric Acid	TUHVEAJXIMEOSA-UHFFFAOYSA-N	positive	Y	13.48	0.0247676	146.092	2.0637	50085508	54867756	57901484	71652024	71473032	68977040	67911224	465341	83640.9	68119.1	63551.2	7.2726e+07	76801340	72151772	56765780	63869692	59768960	62959448	44116180	35938076	33708080	38426724	47071.9	38415.1	36332.4		45.6501	50.0088	52.7739	65.3067	65.1436	62.8686	61.8972	0.424131	0.0762339	0.0620867	0.0579232	66.2856	70	65.7622	51.7387	58.2135
5-Methylcytosine	LRSASMSXMSNRBT-UHFFFAOYSA-N	positive	Y	3.82	0.0260601	126.066	0.388655	176225392	203559888	187117296	236530928	220539536	215852432	212114608	1.16476e+06	169056	112492	72532.3	2.10773e+08	2.32608e+08	2.24137e+08	75463504	72378808	67268992	85512600	107402184	116053408	80315064	123390152	45023.2	17635.7	29349.1		51.7886	59.8216	54.9895	69.511	64.8115	63.4341	62.3356	0.342297	0.0496817	0.0330589	0.0213156	61.9415	68.3581	65.8687	22.177	21.2705
Acetylcholine	OIPILFWXSMYKGL-UHFFFAOYSA-N	positive	Y	1.73	0.0495222	146.118	1.79379	133045	146382	120505	182924	171016	185178	139484	1.53738e+06	70685.7	77528.9	45693.5	3.24307e+08	332407376	3.49507e+08	38854188	70495696	60788788	81220664	167913744	184987904	140301360	206280912	56844.6	24347	21130.8		0.0266465	0.0293178	0.0241351	0.0366364	0.0342515	0.0370879	0.0279362	0.30791	0.0141571	0.0155277	0.0091516	64.9531	66.5753	70	7.78181	14.119
Adenine	GFFGJBXGBJISGV-UHFFFAOYSA-N	positive	Y	2.25	0.105621	136.062	1.52051	349625120	395047488	396906880	396601696	361757248	364092224	362318624	6.56967e+06	2390185	1.41194e+06	1.12397e+06	425242496	4.55456e+08	4.70886e+08	271975360	287789920	271944896	310246528	187011216	228418352	163263824	248708848	373783	110516	207953		51.9738	58.7261	59.0025	58.9572	53.7773	54.1245	53.8608	0.97662	0.355315	0.209894	0.167084	63.2148	67.7062	70	40.4307	42.7817
Benzoic Acid	WPYMKLBDIGXBTP-UHFFFAOYSA-N	negative	Y	1.34	0.19397	121.029	0.774902	22175174	25514712	24750444	96889280	83467800	70070536	67888432	5.65947e+06	6411957	4965748	3.0173e+06	5.72475e+07	55506024	4.52544e+07	38226740	34916160	40134748	44916488	10138008	8565711	5320030	8199125	1.43545e+06	1.24285e+06	1.66074e+06		16.7565	19.28	18.7025	73.2138	63.0719	52.9484	51.2995	4.27655	4.84515	3.75234	2.28	43.2587	41.9428	34.1962	28.8858	26.3842
Betaine	KWIUHFFTVRNATP-UHFFFAOYSA-O	positive	Y	6.9	0.0659075	118.086	0.595567	330284224	338329920	356773056	417344928	399809888	385301024	386170944	152453520	134588112	139124400	106355736	357651952	3.89291e+08	3.95157e+08	366669216	381438176	379219552	386715648	328413280	284122272	285154848	296469280	2.30555e+06	2.24121e+06	2.43709e+06		58.5081	59.9333	63.2004	73.9304	70.8242	68.254	68.4081	27.0063	23.8416	24.6451	18.8404	63.3561	68.9608	70	64.9535	67.5697
C6 sugar alcohol (ex. sorbitol, galactitol, mannitol)	FBPFZTCFMRRESA-KVTDHHQDSA-N	negative	Y	8.4	0.0358853	181.072	1.27638	21256034	25553938	25355258	32617644	33215874	29339714	31627584	13703000	12745855	12697149	10766933	3.06299e+07	3.00965e+07	3.55422e+07	28626250	26800854	28407946	28288736	19033500	14400222	16820166	16134644	25677.1	100873	26580.9		41.8635	50.3282	49.9369	64.2401	65.4183	57.7843	62.2902	26.9879	25.1028	25.0069	21.2054	60.3253	59.2747	70	56.3791	52.784
Carnitine	PHIQHXFUZVPYII-ZCFIWIBFSA-O	positive	Y	12.48	0.0518821	162.113	1.27525	178307504	197429744	194106144	235108656	230096704	223198752	227230336	3772097	2.32166e+06	3.11296e+06	5.18953e+06	2.13137e+08	2.26202e+08	2.29072e+08	195928080	213478784	197083680	213636352	126257440	123105744	102288344	126537264	120583	36125	77035		54.4874	60.3308	59.3152	71.8448	70.3132	68.2054	69.4373	1.15268	0.709457	0.951264	1.58582	65.1305	69.123	70	59.872	65.2351
Cytosine	OPTASPLRGRRNAP-UHFFFAOYSA-N	positive	Y	4.21	0.0304978	112.051	1.07018	127112496	140061120	143724240	170129536	164464864	165677392	157608992	1.34918e+06	129133	109458	63725.3	1.55858e+08	1.64256e+08	1.59993e+08	91851544	95353832	90077072	107692944	105089216	93479168	79227720	104413312	53661.2	22057.5	40016.8		54.1707	59.6889	61.25	72.503	70.0889	70.6056	67.1672	0.57497	0.0550318	0.0466468	0.0271574	66.4209	70	68.183	39.1438	40.6363
Disaccharide (e.g. sucrose)	CZMRCDWAGMRECN-UGDNZRGBSA-N	negative	Y	12.97	0.0856129	341.109	0.508086	49052784	46938876	59032660	55325608	70736952	66174816	70048256	50353816	51479224	45048336	35035284	45531710	4.64043e+07	5.93503e+07	64822428	57055560	75751920	58338124	58617148	42103348	58131952	48407732	289429	377916	340528		57.8547	55.3615	69.6253	65.2531	83.4298	78.0491	82.6175	59.3892	60.7165	53.1317	41.3219	53.7018	54.731	70	76.454	67.2935
Dl-Leucine	ROHFNLRQFUQHCH-UHFFFAOYSA-N	positive	Y	8.94	0.0144116	132.102	0.529291	18000768	20453928	22231162	26238028	24769670	22715068	23807026	10221177	10335417	9526940	10351510	24063886	25302942	3.3391e+07	21787366	21288390	24223594	22539324	16569150	13160495	15074632	14003050	48476.5	46291.9	49892.3		37.7363	42.879	46.6048	55.0047	51.9264	47.6192	49.9084	21.4274	21.6669	19.972	21.7006	50.4469	53.0444	70	45.6744	44.6284
Ectoine	WQXNXVUDBPYKBA-YFKPBYRVSA-N	positive	Y	11.46	0.0474322	143.082	1.26751	60418240	59199440	66167992	130099696	119098592	122387176	123715360	2.08664e+06	1.12426e+06	1.05583e+06	946733	148928360	152947872	1.42885e+08	129054632	132413288	127160104	134976528	67852808	68725992	56736440	66498792	64854.6	27146.4	36895.2		27.6518	27.0939	30.2833	59.543	54.5081	56.0132	56.6211	0.954999	0.514544	0.483226	0.433294	68.1604	70	65.3946	59.0647	60.6019
Glutaric Acid	JFCQEDHGNNZCLN-UHFFFAOYSA-N	negative	Y	12.44	0.151263	131.035	0.96789	7.6885e+06	11021129	8001954	10127496	8749467	8498778	8528870	3.96841e+06	2.2189e+06	5129424	6259581	8.6759e+06	9.49979e+06	5.72743e+06	7986997	9017710	7771151	9230905	3.33635e+06	3.3329e+06	2.62767e+06	3.80318e+06	204514	261720	204343		56.6534	81.2101	58.9631	74.6253	64.4712	62.6239	62.8457	29.2415	16.3501	37.7966	46.1242	63.9291	70	42.203	58.8528	66.4477
Guanosine	NYHBQMYGNKIUIF-UUOKFMHZSA-N	negative	Y	8.04	0.0449385	282.084	0.653265	30224590	8564515	19058190	11969674	8.3728e+06	4.31601e+06	4555622	66972.3	82286.6	24354.1	33475.5	2.0173e+07	1.10304e+07	1.33478e+07	15383878	35731648	11588394	12101797	15269009	59785212	30161774	16095475	0	0	0		50.5553	14.3255	31.8778	20.0211	14.0048	7.21919	7.61998	0.112022	0.137637	0.0407361	0.0559929	33.7424	18.4501	22.3262	25.7319	59.7667
Hexosamine	MSWZFWKMSRAUBD-CBPJZXOFSA-N	positive	Y	14.09	0.0477003	162.076	1.88887	758336	800240	846460	872597	827264	826313	841006	115779	115605	124581	80191.2	1.51966e+06	1.5788e+06	1.87016e+06	827301	972140	978652	1.00289e+06	1.15036e+06	781588	957012	906053	0	0	13361.9		28.3845	29.953	31.683	32.6613	30.9645	30.9289	31.4789	4.3336	4.32709	4.66307	3.00156	56.8809	59.0945	70	30.9659	36.3872
Hypoxanthine	FDGQSTZJBFJUBT-UHFFFAOYSA-N	positive	Y	2.75	0.0566468	137.046	1.57933	165478944	164878672	167210224	174646848	166400880	166931328	163658080	6532526	1.88107e+06	2.08108e+06	1.76092e+06	1.57645e+08	1.59705e+08	1.53694e+08	148634048	160438784	150260672	168870240	139084064	126887272	121149048	129407312	182889	104944	136305		37.8124	37.6753	38.208	39.9073	38.0231	38.1443	37.3963	1.4927	0.429829	0.475532	0.402374	36.0224	36.4931	35.1195	33.9633	36.6607
Inosine	UGQMRVRMYYASKQ-KQYNXXCUSA-N	negative	Y	4.9	0.0362546	267.074	0.738656	177537168	185381072	186059152	213705056	213618304	208687952	207322112	9084747	6.8784e+06	5.85099e+06	5290298	1.74855e+08	1.77904e+08	1.8037e+08	195531456	201899792	210629072	221312944	170569456	153011744	152246224	160883264	57119.3	22771.2	40084.9		68.9005	71.9446	72.2078	82.9369	82.9032	80.9898	80.4597	3.5257	2.66944	2.27071	2.05311	67.8595	69.0428	70	75.8839	78.3554
L-Arginine	ODKSFYDXXFIFQN-BYPYZUCNSA-N	positive	Y	16.82	0.0523875	175.119	0.975927	57759648	56097628	65377560	100540880	107876672	102740640	98620872	417928	377420	211459	185049	144285736	1.51019e+08	1.48406e+08	22262652	31383670	22101484	25017700	13869987	14215831	8853663	14348974	294468	527942	409719		26.7727	26.0023	30.3037	46.6026	50.0029	47.6222	45.7126	0.193717	0.174941	0.0980154	0.0857739	66.8792	70	68.7891	10.3192	14.5469
L-Asparagine	DCXYFEDJOCDNAF-REOHCLBHSA-N	positive	Y	14.05	0.0482605	133.061	1.40499	2.88443e+06	3.03196e+06	3.46402e+06	4159224	4421073	3.87889e+06	4.07953e+06	289901	220072	349214	306724	4.9001e+06	4.95876e+06	6.78786e+06	2.89741e+06	3207638	3.14147e+06	3150861	1.58212e+06	1.22683e+06	1143644	1445874	119268	113116	108550		26.8465	28.2197	32.241	38.7116	41.1487	36.1024	37.9698	2.69822	2.0483	3.25028	2.8548	45.6072	46.1532	63.1774	26.9673	29.8548
L-Aspartic acid	CKLJMWTZIZZHCS-REOHCLBHSA-N	negative	Y	16.12	0.15545	132.03	1.46907	22646690	25432964	22518574	28960490	26426372	26653152	26315634	3258066	1.49586e+06	2471396	2.24565e+06	2.71363e+07	2.7624e+07	2.71475e+07	21174946	22997622	20413952	17993356	4.7763e+06	4.52918e+06	3492832	5442507	217560	320995	230121		56.2046	63.1196	55.8866	71.8742	65.585	66.1479	65.3102	8.08588	3.71242	6.13352	5.57326	67.3469	68.5574	67.3746	52.552	57.0755
L-Citrulline	RHGKLRLOHDJJDR-BYPYZUCNSA-N	positive	Y	14.84	0.0268262	176.103	1.54015	12705051	12089292	14364532	16557023	16864118	15658949	15825689	2.44949e+06	1.93589e+06	2.66751e+06	2.09703e+06	1.51019e+07	1.65416e+07	11838274	14120284	14468592	14711594	14613593	7.89776e+06	6.11745e+06	5.35762e+06	6021199	35903	40493.2	33362.6		53.7646	51.1589	60.7872	70.0652	71.3648	66.2648	66.9704	10.3657	8.1922	11.2882	8.87412	63.9073	70	50.0967	59.7536	61.2275
L-Cysteic Acid	XVOYSCVBGLVSOL-REOHCLBHSA-N	negative	Y	14.37	0.0300873	167.997	0.754132	25340442	32999806	24731216	39812560	33652752	32996044	32850902	6.72156e+06	3.07657e+06	6008461	7.00047e+06	3.1056e+07	3.42827e+07	2.93291e+07	8856950	15667061	10247976	15368560	13489233	18389750	10467835	18768992	31324.5	33744.2	36874.9		51.7414	67.3806	50.4974	81.2912	68.7138	67.3729	67.0766	13.7244	6.28189	12.2684	14.2939	63.4118	70	59.8856	18.0846	31.9898
L-Glutamic Acid	WHUUTDBJXJRKMK-VKHMYHEASA-N	negative	Y	15.8	0.0494816	146.046	1.14458	42899780	49753280	45869160	53435212	50674544	51705520	48335932	13442623	6589589	12730069	11464543	4.542e+07	4.56738e+07	4.85962e+07	46544276	48990000	47246944	47096752	16591325	15212274	10714916	17247044	221333	365819	224071		61.7946	71.6667	66.0718	76.9703	72.9937	74.4788	69.6251	19.3633	9.49191	18.3369	16.514	65.4248	65.7904	70	67.0443	70.5672
L-Glutamine	ZDXPYRJPNDTMRX-VKHMYHEASA-N	negative	Y	13.97	0.0369336	145.062	0.950166	7.2208e+06	8914319	7078574	8468441	7.53363e+06	7.40025e+06	7612795	2.50718e+06	1.2478e+06	2.29212e+06	1.92733e+06	8.22401e+06	8.93539e+06	8.7369e+06	7.60999e+06	8.02605e+06	7.17244e+06	8845634	5801845	5906836	4571455	6.60202e+06	44018.4	47751.5	45945.2		56.5678	69.8349	55.4536	66.3419	59.0186	57.9737	59.6387	19.6412	9.7753	17.9565	15.0988	64.427	70	68.445	59.6168	62.8762
L-Lysine	KDXKERNSBIXSRK-YFKPBYRVSA-N	positive	Y	16.96	0.0582879	147.113	1.52223	8.28532e+06	8165113	10283708	9702489	10293531	9617750	9333334	69585.9	65731	37641.9	27410.1	1.71585e+07	1.72124e+07	19669657	1.64914e+06	2356154	1.55309e+06	1.9716e+06	390708	495396	276412	566574	33022.8	99750	71903.9		24.6852	24.327	30.6391	28.9075	30.6684	28.655	27.8076	0.207323	0.195838	0.11215	0.0816654	51.1219	51.2823	58.6035	4.91343	7.01989
L-Ornithine	AHLPHDHHMVZTML-BYPYZUCNSA-N	negative	Y	14.84	0.0295307	131.083	1.07761	59840348	71792400	60078504	72008008	66406056	66958712	65965552	31262562	19015042	31753790	30053932	5.35848e+07	5.8363e+07	3.9364e+07	63974124	65177744	64090684	67581600	45299996	44635840	37131152	46390204	408667	554126	344912		71.772	86.1071	72.0576	86.3657	79.6468	80.3097	79.1185	37.496	22.8065	38.0852	36.0464	64.2691	70	47.2129	76.73	78.1736
L-Phenylalanine	COLNVLDHVKWLRT-QMMMGPOBSA-N	positive	Y	8.69	0.0959091	166.086	14.2549	32294914	39645308	38676308	44826772	43481328	39328700	41514556	18963060	16564070	17812520	22872528	4.40089e+07	4.66088e+07	54458124	37472712	37611060	41290292	38312092	26685862	24395338	25276158	25939188	12834758	15172711	14336534		41.5116	50.9597	49.7142	57.6199	55.8905	50.5528	53.3625	24.375	21.2913	22.8961	29.4001	56.5686	59.9106	70	48.1671	48.3449
L-Pipecolic Acid	HXEACLLIILLPRG-YFKPBYRVSA-N	positive	Y	10.33	0.0277039	130.086	0.695078	27433632	31481108	32563194	37913792	36648412	36560640	36608776	11788393	9745671	10249740	8796106	3.9215e+07	3.99844e+07	4.58981e+07	33190382	33993292	34197720	35260928	26469340	21967918	21506770	23057106	27532.5	23673.2	25438.3		41.8395	48.0124	49.6627	57.823	55.8931	55.7592	55.8327	17.9787	14.8633	15.6321	13.4151	59.8075	60.9809	70	50.6192	51.8437
L-Proline	ONIBWKKTOPOVIA-BYPYZUCNSA-N	positive	Y	10.09	0.0436603	116.071	0.785547	51612896	56691204	56213592	64527588	63479840	58786676	60472132	24175484	18345576	20716996	19458842	6.42296e+07	6.68522e+07	71470448	58602428	62523680	62360008	62152084	46367000	41118584	38873460	39939668	52934.4	55478.5	49985.7		50.551	55.5248	55.057	63.2	62.1738	57.5772	59.228	23.6781	17.9681	20.2908	19.0585	62.9081	65.4768	70	57.3967	61.2373
L-Pyroglutamic Acid	ODHCTXKNWHHXJC-VKHMYHEASA-N	negative	Y	10.9	0.0315553	128.035	1.47549	19384694	21709536	18561178	21520356	19158682	19861692	18975084	19814758	14141467	17761542	15146651	1.88402e+07	2.04773e+07	1.92274e+07	19726008	22269428	19188850	21405860	18811520	17903454	16373439	18830906	155413	328278	159879		66.2649	74.2122	63.4498	73.5655	65.4923	67.8955	64.8647	67.7351	48.3414	60.7163	51.7775	64.4035	70	65.7273	67.4317	76.1261
L-Threonine/Allothreonine/Homoserine	AYFVYJQAPQTCCC-GBXIJSLDSA-N	negative	Y	13.04	0.072805	118.051	1.20392	16405694	18531198	18324018	20414988	19051670	18593466	19111344	9464156	6459431	8938572	7393904	1.94684e+07	1.98299e+07	2.09525e+07	18429166	19378958	18915182	18569620	17773138	16401620	15870021	17468340	55229.7	74229.9	63098.9		52.312	59.0895	58.4288	65.0962	60.7491	59.288	60.9393	30.1779	20.5968	28.502	23.5766	62.0779	63.2304	66.8103	58.7641	61.7927
L-Valine	KZSNJWFQEVHDMF-BYPYZUCNSA-N	negative	Y	10.45	0.034527	116.072	1.88376	14628513	15653389	16343348	18007500	17174232	17268012	17160682	9655744	8438191	8544380	6332706	1.71449e+07	1.825e+07	20556697	16002796	17047060	17107892	17105062	13448199	11124353	11234796	11491443	16531.7	18161.4	15791.3		49.8133	53.3032	55.6526	61.3194	58.482	58.8013	58.4358	32.8799	28.7339	29.0955	21.5642	58.3822	62.1453	70	54.493	58.0489
Lumazine	UYEUUXMDVNYCAM-UHFFFAOYSA-N	negative	Y	1.26	0.0204439	163.026	0.988852	42826664	43053780	49738224	49678380	53860312	52374160	52899452	469214	49835.7	51389	28898.1	4.47891e+07	4.46789e+07	46892314	32242866	39715472	32553246	37246412	36631328	33015614	33400500	32413408	13746.9	0	4466.8		63.326	63.6618	73.5458	73.4573	79.641	77.4435	78.2202	0.693807	0.0736899	0.0759868	0.0427304	66.2277	66.0648	69.3377	47.6762	58.7256
N-Acetyl-L-Aspartic Acid	OTCCIMWXFLJLIA-BYPYZUCNSA-N	negative	Y	14.63	0.022797	174.041	0.542921	103478968	131835608	100634040	120758960	108847848	116155392	109334456	81202624	52133124	91500320	83360048	1.09307e+08	1.03039e+08	8.83409e+07	106616288	104043640	103863608	100300128	51497680	47807828	38802036	52014736	112521	100360	104597		66.268	84.4276	64.4461	77.3341	69.7062	74.386	70.0178	52.0022	33.3861	58.5969	53.3838	70	65.9864	56.5736	68.2771	66.6296
N-Acetyl-L-Glutamic Acid	RFMMMVDNIPUKGG-YFKPBYRVSA-N	negative	Y	15.07	0.0235075	188.056	0.562024	128267016	147200848	131818768	154431152	138548192	147169680	136514864	123008264	96534672	122021688	115104648	1.2072e+08	1.23427e+08	1.1441e+08	143417088	144421440	138966448	149298160	70588648	59418248	50549076	63248012	189062	171238	137445		72.745	83.4831	74.7593	87.5837	78.5758	83.4654	77.4227	69.7626	54.7484	69.203	65.2801	68.465	70	64.8862	81.3372	81.9068
N-Acetyl-L-Lysine	VEYYWZRYIYDQJM-ZETCQYMHSA-N	negative	Y	13.18	0.027868	187.109	0.583802	70652648	82133008	76313864	83341784	79800408	79808088	74558936	13224053	9457418	11100987	9329312	7.63845e+07	7.6067e+07	7.03958e+07	75798640	78145664	74254752	77778104	64280652	63108336	56125488	61594444	45370.3	25577.2	31102.8		64.7472	75.268	69.9352	76.3757	73.1304	73.1374	68.327	12.1187	8.66693	10.1731	8.54953	70	69.709	64.5118	69.4631	71.6139
Nicotinic Acid	PVNIIMVLHYAWGP-UHFFFAOYSA-N	positive	Y	5.6	0.116396	124.039	0.2603	56913384	63256328	65026412	75579784	72377184	67333008	67935184	4255015	2.29414e+06	2.91354e+06	3867559	6.49809e+07	7.00271e+07	5.93569e+07	65660568	63711876	67861040	65875056	55934008	45529172	48026256	48803160	27666.4	17737.6	31455.4		56.8913	63.2318	65.0012	75.5505	72.3491	67.3069	67.9089	4.25337	2.29325	2.91241	3.86606	64.9557	70	59.3339	65.6351	63.6872
Pyridoxine	LXNHXLLTXMVWPM-UHFFFAOYSA-N	positive	Y	1.86	0.0463419	170.081	2.01547	218811040	239598272	230803024	177862688	160362976	179243200	169119472	1.69762e+06	301960	232075	134742	199412640	1.96181e+08	2.56526e+08	184019584	193306320	195605264	219518944	93039864	102335312	73354384	109577728	75933.6	51727	56951.2		49.591	54.3022	52.3089	40.3106	36.3445	40.6234	38.329	0.384747	0.0684358	0.0525973	0.0305377	45.1946	44.4622	58.1388	41.706	43.8107
Raffinose	MUPFEKGTMRGPLJ-ZQSKZDJDSA-N	negative	Y	15.35	0.0135598	503.162	1.20037	17852740	19248224	19108806	23440496	22220588	22325914	20405394	9706102	7.85718e+06	8.27861e+06	7593156	2.24878e+07	2.35375e+07	2.30656e+07	20436584	22324602	23114760	23088148	18505562	16754957	16457007	16685059	15549.3	13244.1	6079.79		53.0935	57.2437	56.829	69.7114	66.0834	66.3966	60.6851	28.8657	23.367	24.6204	22.5818	66.8781	70	68.5966	60.7778	66.3927
Succinic Acid	KDYFGRWQOYBRFD-UHFFFAOYSA-N	negative	Y	8.92	0.0502726	117.019	1.45819	44559140	48219164	47867452	56528208	56450624	56703236	58880984	34889448	30022388	37766140	33250236	47489428	48460412	5.8387e+07	49423404	47341128	49647124	47645492	23569608	23586936	22596906	26981640	3.37496e+06	3.41261e+06	3.73783e+06		53.4218	57.8098	57.3881	67.7715	67.6785	67.9813	70.5922	41.8288	35.9937	45.2777	39.8636	56.9349	58.099	70	59.2536	56.7571
Taurine	XOAAWQZATWQOTB-UHFFFAOYSA-N	negative	Y	11.43	0.0417808	124.007	0.604522	22509204	24090652	23012024	26838782	29798838	26337180	28722730	20935200	13656246	17045508	17380980	2.58315e+07	2.78672e+07	2.96081e+07	24163358	25551868	26774006	27336900	23776558	21252572	23221658	21974638	18948.6	18421.7	17259.3		53.2167	56.9556	54.4055	63.4528	70.451	62.2669	67.9068	49.4954	32.2864	40.2993	41.0924	61.0712	65.8841	70	57.1275	60.4102
Thymidine	IQFYYKKMVGJFEH-XLPZGREQSA-N	negative	Y	1.54	0.00478053	241.083	1.00209	58855556	56243704	59155820	73880032	78510984	73475752	75989176	1.93634e+06	1.02507e+06	991627	633059	6.52396e+07	6.80265e+07	6.76471e+07	72376904	72423552	72964344	76740232	58794588	51482660	52520984	54580756	20847.3	7954.2	13783.3		60.563	57.8754	60.872	76.0233	80.7886	75.6073	78.1936	1.99252	1.05481	1.02039	0.651424	67.1322	70	69.6096	74.4766	74.5246
Thymine	RWQNBRDOKXIBIV-UHFFFAOYSA-N	positive	Y	1.24	0.0389269	127.05	0.455962	4.59476e+06	4.95634e+06	5.42657e+06	4.26266e+06	4.17058e+06	4.05197e+06	4.24786e+06	886603	684957	761874	983701	5.15256e+06	5.64825e+06	5.11703e+06	5465859	5799646	5.49994e+06	5768735	4.51308e+06	3.67378e+06	3.59573e+06	3801916	264358	276021	344079		56.9438	61.425	67.2526	52.828	51.6869	50.2169	52.6446	10.9879	8.48881	9.44207	12.1912	63.8567	70	63.4165	67.7395	71.8762
Uracil	ISAKRJDGNUQOIC-UHFFFAOYSA-N	negative	Y	1.35	0.0233108	111.02	1.20254	64356476	65234728	74764808	65354492	69147464	68351760	71044256	17294820	15038531	14516068	12974517	5.3573e+07	4.8875e+07	5.8503e+07	69480728	71621880	70972256	70994864	60761752	50193056	55118600	55231308	33978	16262.1	19997.2		77.0038	78.0547	89.4576	78.198	82.7364	81.7843	85.0059	20.6936	17.9939	17.3688	15.5243	64.1012	58.48	70	83.1351	85.6971
Uridine	DRTQHJPVMGBUCF-XVFCMESISA-N	negative	Y	2.63	0.0412366	243.062	0.653323	60950520	55971300	65584092	72975208	84312760	78473752	77552328	25052252	32280522	23927818	21061712	7.6946e+07	7.94344e+07	8.92575e+07	69528552	86992360	86667552	83954216	69207696	61938936	65300696	63017768	41456	18670.4	33359.4		47.8003	43.8954	51.4342	57.2307	66.1221	61.5429	60.8203	19.6472	25.3159	18.7653	16.5176	60.3447	62.2963	70	54.5276	68.2236
Urocanic Acid	LOIYMIARKYCTBW-OWOJBTEDSA-N	positive	Y	8.59	0.0123509	139.05	0.865752	18775702	22096208	22497548	21650642	20274246	19449492	18725948	277293	44076.2	55881.3	93545.2	1.99403e+07	2.05586e+07	2.54932e+07	18557934	20556856	21910144	21764020	16317885	12875702	14040766	13506406	23091.4	33267.2	44566.6		51.5548	60.6724	61.7744	59.4489	55.6696	53.4049	51.4182	0.7614	0.121026	0.15344	0.256859	54.7527	56.4502	70	50.9569	56.4456
Xanthine	LRFVTYWOQMYALW-UHFFFAOYSA-N	negative	Y	2.49	0.0379964	151.026	1.09862	49530884	53922632	56893220	50498404	50528084	49457732	50467268	140448	130690	58788.6	54944.5	5.24977e+07	5.11827e+07	5.77633e+07	42430676	52234304	49484016	51333340	19683740	20882318	21736324	28450598	23300.9	26641.2	20491.6		60.0236	65.3457	68.9456	61.1961	61.2321	59.935	61.1584	0.170201	0.158375	0.0712426	0.066584	63.6189	62.0253	70	51.4193	63.2997
Xanthosine	UBORTCNDUKBEOP-UUOKFMHZSA-N	negative	Y	9.22	0.268275	283.068	1.21176	35103156	41042464	35943368	43260128	41000736	39931688	39070144	2.05256e+06	1.22539e+06	1.76782e+06	1.91698e+06	4.73256e+07	4.81338e+07	7.56799e+07	40878864	44795240	43671748	47412412	32559372	31157760	23556124	30119336	12004.7	11427.1	6157.35		26.2297	30.6676	26.8575	32.3247	30.6365	29.8377	29.1939	1.53371	0.915632	1.32095	1.4324	35.3625	35.9664	56.5493	30.5454	33.4718
[truncated: 6 more columns]

## Sheet: FigS9
								raw data (in percent) incubation									raw data (in percent) wash 1									raw data (in percent) wash 2									raw data (in percent) controls											scaled data (in percent) incubation
Identified Metabolite	Standard Reference InChI key	Polarity	Use for height	Theoretical retention time (min.)	RT error (absolute delta min.)	Theoretical m/z	mass error (delta ppm)	Beads_0mm	Beads_0.5mm	Beads_1mm	Beads_2mm	Beads_3mm	Sand_0.0005mm	Sand_0.025mm	Sand_4mm	Clay	Beads_0mm	Beads_0.5mm	Beads_1mm	Beads_2mm	Beads_3mm	Sand_0.0005mm	Sand_0.025mm	Sand_4mm	Clay	Beads_0mm	Beads_0.5mm	Beads_1mm	Beads_2mm	Beads_3mm	Sand_0.0005mm	Sand_0.025mm	Sand_4mm	Clay	Control	Control.1	Control.2	Control.3	Control.4	Control.5	Control.6	Control.7	Control.8	Control.9		Beads_0mm	Beads_0.5mm	Beads_1mm	Beads_2mm
2/3-Hydroxybenzoic acid	YGSDEFSMJLZEOE-UHFFFAOYSA-N	negative	Y	2	0.267912	137.024	15.0037	202700144	341720160	355569184	406453856	391872064	400523040	304588256	220198736	243226336	10219309	1.39715e+06	21381198	2.54631e+06	3.85637e+06	5.44523e+06	4.27195e+06	3.88579e+06	75941552	2.92977e+06	10574804	27999472	2861858	3.34217e+06	35455504	23918234	6.42031e+06	73345240	2.54856e+06	5.05393e+06	2.66001e+06	4174730	4997375	2100712	5.20935e+06	1.38871e+06	4.73324e+06	4.2216e+06		49.8704	84.0735	87.4808	100
2/4-Hydroxycinnamic acid	NGSWKAQJJWESNS-ZZXKWVIFSA-N	negative	Y	1.36	0.0517981	163.04	12.4319	285592160	277513376	76789432	108928088	142830048	80562920	189921632	178600608	47593672	82504528	8.02236e+06	62547080	6.03812e+06	14493813	13114649	32904214	40712676	31916948	36642916	25883720	62891344	4155258	7010653	51126464	35853436	33170746	26337738	111017	160543	247065	52974.4	55555.2	39733.7	42744.7	367180	62134.6	540145		100	97.1712	26.8878	38.1411
5-Aminovaleric Acid	JJMDCOVWQOJGCB-UHFFFAOYSA-N	positive	Y	13.7	0.0293743	118.086	6.42627	2223473	2.31957e+06	2282369	2.38759e+06	2.40206e+06	2.47287e+06	2133731	2.31513e+06	2266985	2.08453e+06	2.04643e+06	2.08846e+06	2.09208e+06	2.03917e+06	2.04537e+06	2.0567e+06	2.18008e+06	2.03707e+06	1.9861e+06	1.97828e+06	2.08276e+06	2.0845e+06	2010610	2.12829e+06	2098909	2053198	2.08105e+06	1.89022e+06	1.75155e+06	1.76664e+06	1.91886e+06	1.7546e+06	1.79113e+06	1.83614e+06	1.54824e+06	1.86792e+06	1.78258e+06		89.9148	93.801	92.2965	96.5514
Acetyl-hexosamine	OVRNDRQMDRJTHS-RTRLPJTCSA-N	positive	Y	6.53	0.347031	204.087	4.09729	132470288	168590320	119738072	194369920	174967456	57984476	5581159	152851376	168247536	54999764	11559953	62120500	23352574	42794708	13527177	639344	42838156	37022208	36036272	27150632	54544496	17749322	19842556	58643064	860954	35652252	80959184	66002.7	41934.1	152108	43177.1	44583.1	20260.7	45924.8	22473.1	67031	1855283		68.1537	86.7368	61.6032	100
Adenine	GFFGJBXGBJISGV-UHFFFAOYSA-N	negative	Y	2.35	0.0224784	134.047	14.9645	82541840	55462452	61733680	77873160	80811752	64181468	49365224	42954468	4275939	34468100	8849916	22777928	12336351	17065714	15341089	8749124	10188225	1.37744e+06	19117722	24974476	14285691	9056827	9410607	25076106	6328625	26981862	295089	616927	130481	99152.5	47647.8	113689	13053.7	1.29375e+06	21563.2	143568	1820464		100	67.1931	74.7908	94.3439
Biotin	YBJHBAHKTGYVGT-ZKWXMUAHSA-N	positive	Y	3.19	0.163501	245.095	5.28255	233768768	277521632	163278592	251836096	260904768	147787056	279888096	211698592	224714960	92834376	29224508	153542544	25797322	71961040	27643684	76357912	85149120	26162260	53768308	74254888	102567032	13694683	32774578	96550424	130789504	68431760	53935500	0	7436.45	9912.22	2375.26	2366.07	1885.49	8269.96	6474.84	3142.22	8347.53		83.5222	99.1545	58.3371	89.9774
C6 sugar alcohol (ex. sorbitol, galactitol, mannitol)	FBPFZTCFMRRESA-KVTDHHQDSA-N	negative	Y	9.04	0.310466	181.072	10.5078	8934111	12417576	10471500	18282348	8.27658e+06	15557804	394278	10556962	8191676	1.34609e+06	317303	1.00473e+06	399281	614042	332774	131870	625513	5.71498e+06	802791	903043	1.09611e+06	374293	339097	1.37775e+06	132666	774107	1940976	245853	324165	580596	352113	224802	250088	164878	296823	480507	536454		48.8674	67.9211	57.2766	100
Cytidine	UHDGCWIWMRVCDJ-XVFCMESISA-N	positive	Y	6.56	0.361442	487.178	3.21684	462791808	493703616	426284576	423695488	390954368	298408000	13862720	344147712	3599830	107913584	39378072	118238240	55154764	94189472	54728548	283152	81712488	1.63609e+06	79022544	79867264	131368832	43372888	45100312	127434504	198145	79106720	2.73829e+06	0	0	0	0	0	0	0	0	0	10898.2		93.7388	100	86.3442	85.8198
Disaccharide (ex. sucrose)	CZMRCDWAGMRECN-UGDNZRGBSA-N	negative	Y	12.79	0.145547	341.109	5.51677	45085028	73015752	63280524	61843360	57314988	41560284	52849780	39898664	38693072	11532772	2903513	7.06576e+06	4298991	3.94758e+06	5082527	2.98256e+06	4871155	15769978	4.82902e+06	8690648	9295017	2.68973e+06	2.28264e+06	8.36596e+06	245396	4663259	10246414	322794	301630	320194	156465	316371	260763	502951	186987	204845	290575		61.747	100	86.6669	84.6987
Ferulic Acid	KSEBMYQBYZTDHS-HWKANZROSA-N	negative	Y	1.15	0.0915234	193.051	9.19496	2704726	250806	193497	249654	201858	326568	270315	469880	806405	511404	39447.1	569324	24256.6	34509.5	91954.8	93719.6	29750.5	745373	210550	70182.9	889587	23732.8	36464.2	406250	168842	44110.6	840779	41548	361672	491273	74164	56629	51499.3	95219.2	897475	71906	1.11475e+06		100	9.27289	7.15402	9.2303
Fumaric Acid	VZCYOOQTPOCHFL-OWOJBTEDSA-N	negative	Y	15.73	0.149471	115.004	16.7838	31019586	17727336	10511415	10735107	19565356	25356.6	5782.3	147654	2635.24	1.01423e+06	3.75715e+06	509802	3.3985e+06	1.38544e+06	2.535e+06	60624.4	2.72342e+06	67998.8	279890	3.09838e+06	1.10829e+06	5787368	30610.4	7.82474e+06	162204	3.28463e+06	0	13966.2	4888.81	3468.73	6519.37	54302.5	13217.1	8557.34	144450	36714.4	143563		100	57.1488	33.8864	34.6075
Glycine	DHMQDGOQFOQNFH-UHFFFAOYSA-N	positive	Y	13.42	0.192919	76.0393	14.2966	4.01883e+06	5.04488e+06	4.4558e+06	6099474	4.55041e+06	2.99469e+06	54198	3450249	282197	376891	118420	372714	111748	201177	139909	20561.8	277809	178560	273130	193071	183533	127750	83380.4	637756	17369.3	240020	388756	120085	51489.3	25919.2	130777	105126	105206	171052	0	137829	100370		65.8881	82.7101	73.0522	100
Guanine	UYTPUPDQBNUYGX-UHFFFAOYSA-N	positive	Y	5.9	0.251495	152.057	3.67062	334061888	269600704	285869792	386649952	331576000	199794912	245471520	220930016	9242352	36561084	11196539	40105616	15029566	29500726	21987326	13591400	18913260	3102287	26982410	30401962	47801360	15637693	12513910	54020396	17590416	51131328	4.77281e+06	2434704	685961	1.47357e+06	707374	2.06664e+06	365375	8015507	182902	2.08973e+06	58877496		86.3991	69.7273	73.935	100
Indole-3-Acetic Acid / Isomer	SEOVTRFCIGRIMH-UHFFFAOYSA-N	positive	Y	1.33	0.0388676	176.071	3.86441	12779353	8.03105e+06	2.19983e+06	18234940	10487233	695491	14908138	6264073	241332	417744	259917	616765	263361	673388	137585	749251	332817	127348	318623	379304	414082	251233	200039	935611	1.64016e+06	488238	97539.2	28367.7	57814.9	108035	30379.8	26150.9	22129.4	52719.1	15213.9	34480	143256		70.0817	44.0421	12.0638	100
Inosine	UGQMRVRMYYASKQ-KQYNXXCUSA-N	negative	Y	5.11	0.404974	267.074	6.92038	20276.2	57282112	15930.8	54555944	59746120	33900.4	19699.7	22997.9	807078	32656214	27932.8	51874888	28712.9	33005	10755560	147159	11164868	1.42009e+06	7.60976e+06	125295	32686.8	6224.02	9512679	20811700	130431	10995193	0	6319.33	41641.3	0	61377	28802.5	0	0	17455.2	2.5238e+06	15289.5		0.0339372	95.8759	0.0266641	91.3129
L-Alanine	QNAYBMKLOCPYGJ-REOHCLBHSA-N	positive	Y	12.76	0.0306592	90.055	11.3437	24816196	28654332	25250398	31844458	24215008	15024939	316400	19719974	5989161	2.77823e+06	860615	3027137	1.13036e+06	1.77611e+06	1.25226e+06	94621.3	1.92422e+06	1.50933e+06	1.86858e+06	2.29067e+06	11536799	900945	812390	4909957	85522.3	1.91209e+06	2.44946e+06	108212	79404	88721.2	97353.4	82522.4	108248	97194.5	23901.9	95219	235883		77.9294	89.9822	79.2929	100
L-Arginine	ODKSFYDXXFIFQN-BYPYZUCNSA-N	positive	Y	16.14	0.437333	175.119	4.12894	299836224	365773312	376973440	461885696	339448448	26681830	2.6928e+06	242091616	188553	26993850	10059326	32190736	8919425	14941278	11043386	268510	13834635	690036	17305216	18825400	6.27524e+06	6519261	5.61696e+06	28307922	532489	18154872	367150	0	0	0	0	0	0	0	0	0	0		64.9157	79.1913	81.6162	100
L-Asparagine	DCXYFEDJOCDNAF-REOHCLBHSA-N	negative	Y	13.68	0.254358	131.046	15.3164	24236384	41787564	23548790	26178592	27653816	3370.85	3445.64	4947.18	23048.1	516047	403073	1.29829e+06	3035804	1.77001e+06	1.09135e+06	13681.7	943496	3322897	3.16879e+06	186922	4598131	1.13354e+06	5137413	3213122	18097.4	840416	0	23986.5	3328.21	4895137	5579.62	4132.54	2.52826e+06	11965.5	1.61599e+06	8939.34	3967.73		57.999	100	56.3536	62.6468
L-Citrulline	RHGKLRLOHDJJDR-BYPYZUCNSA-N	positive	Y	14.37	0.35094	176.103	5.04505	168063328	152318464	151849072	163512608	143418992	145863056	1.74078e+06	105689984	15674.1	9856504	3.8949e+06	12672510	2.56896e+06	6420437	4772375	139212	6.64198e+06	7.68725e+06	7.38576e+06	7516402	8711159	1.99364e+06	2378775	14233264	342842	4517937	23117176	93362.7	55336.7	43501	24205.1	32630	45376.5	26854.1	0	36145.3	36473.7		100	90.6316	90.3523	97.2923
L-Cystine	LEVWYRKDKASIDU-IMJSIDKUSA-N	positive	Y	16.08	0.259101	241.031	3.17249	1.49796e+06	2745543	1.9752e+06	4268316	1.68567e+06	88647.1	45335.1	1.19613e+06	0	44278.3	62474.4	51555.8	21948.4	22819.1	56211.7	38018.4	40669	48253.6	21516.9	38468.9	24338.3	35114.9	15771.5	56834.9	26749.6	36665.8	233273	0	28289	33709.9	35074.6	17151.3	36587.6	36916.4	0	11466.5	15779.6		35.095	64.3238	46.2758	100
L-Histidine	HNDVDQJCIGZPNO-YFKPBYRVSA-N	positive	Y	14.15	0.519898	156.077	4.08689	26311652	19984376	16151731	35214452	15444849	19334524	91199	11518412	11023.5	430584	278173	579959	98589.7	170034	381946	23239.3	219669	53014.4	416751	509506	164864	78867.5	89379.8	731179	43661.9	312441	45381.9	15166	29121.8	10263.5	11891.4	10409.4	12211.8	11939.5	0	7427.07	0		74.7183	56.7505	45.8668	100
L-Lactic Acid	JVTAAEKCZFNVCJ-REOHCLBHSA-N	negative	Y	4.75	0.461425	89.0244	9.92007	15289205	23325040	18817896	23357926	14407091	58479.7	7794.97	1.40817e+06	406341	37754.4	3.79782e+06	72651.7	2.31389e+06	1.41941e+06	1.49625e+06	1.07819e+06	2.07509e+06	3424008	28129.2	2.42363e+06	2.29267e+06	3.01893e+06	30970.7	4.50957e+06	1.7546e+06	2.18545e+06	24226.3	17533.7	19720	24836.8	17388.4	8253.09	33073.2	24600.1	6972.36	69511	9289.03		65.4562	99.8592	80.5632	100
L-Lysine	KDXKERNSBIXSRK-YFKPBYRVSA-N	positive	Y	16.21	0.581292	147.113	2.17928	9402030	207904448	13197771	207019008	21468484	6735739	640153	103796568	171000	7.05844e+06	2.31821e+06	7410808	1.77612e+06	3.14488e+06	2729303	99821.9	3.56235e+06	115612	4.12694e+06	4168950	1.15506e+06	1.39686e+06	1.0168e+06	6.46117e+06	238318	4.05077e+06	9196.81	9421.25	0	0	0	0	0	77989.1	0	0	0		4.52228	100	6.348	99.5741
L-Methionine	FFEARJCKVFRZRR-BYPYZUCNSA-N	positive	Y	9.91	0.174031	150.058	2.13257	68718664	55879232	25069352	27220658	42577156	21541410	2.66694e+06	37098164	5461215	4626727	374416	8429829	479942	4094650	482896	87737	3.98602e+06	5261630	991522	1.32131e+06	3.78237e+06	793329	1.74811e+06	2746308	189224	1.59366e+06	9885861	0	0	0	0	0	0	1702.57	0	0	0		100	81.3159	36.4811	39.6117
L-Ornithine	AHLPHDHHMVZTML-BYPYZUCNSA-N	positive	Y	16.24	0.605218	133.097	2.30694	2921119	63638816	1363665	72746416	1918454	1806479	204816	34455432	73494.4	1.82873e+06	885067	2.10083e+06	402396	744140	844744	53667	876569	0	1.13694e+06	1.50811e+06	363413	346727	295354	1.79401e+06	106122	860315	0	4413.9	0	0	5592.37	0	0	4961.52	0	0	0		4.01548	87.4803	1.87455	100
L-Phenylalanine	COLNVLDHVKWLRT-QMMMGPOBSA-N	positive	Y	8.49	0.0977759	166.086	4.20964	97164088	354640832	95563808	81171480	69756080	78364344	1.88344e+06	104825952	121457312	38550676	10037544	39392928	15803390	23267634	19145288	899051	26441062	23999066	25083854	30001496	21947836	15607082	11074973	54253672	795674	24980366	48422440	58727.8	43850.6	61685.8	34897.9	58723.1	17829.5	66054.4	152926	79612.7	133311		27.3979	100	26.9466	22.8884
L-Proline	ONIBWKKTOPOVIA-BYPYZUCNSA-N	positive	Y	10.37	0.242581	116.071	6.90647	207249536	237268688	229406576	251451712	209807552	17805330	1.89206e+06	155853344	24057268	16789112	5.23159e+06	19099898	5972178	9146567	7.54135e+06	185712	11641473	12632456	10688513	12166470	7.76324e+06	5.20447e+06	4.01461e+06	30702270	282637	11385683	27425720	8117.41	3424.21	0	0	0	5956.88	6401.69	118548	8812.94	54095.1		82.4212	94.3595	91.2329	100
L-Serine	MTCFGRXMJLQNBG-REOHCLBHSA-N	negative	Y	13.63	0.226478	104.035	18.1908	160690	17352128	104144	11871.6	264253	13429.5	2556.52	1226.53	1.18476e+06	8695.52	28168.9	40158.4	4067.42	19716.2	9465.12	31682.8	2679.29	2994757	23366	3140249	30196.2	1.76848e+06	28890.3	9382.9	151418	2920.77	0	1538.89	19530.3	8306.36	1605	32887.5	1981.74	0	2639790	18522.5	312626		0.926055	100	0.600177	0.0684158
L-Threonine/Allothreonine/Homoserine	AYFVYJQAPQTCCC-GBXIJSLDSA-N	positive	Y	12.83	0.0449462	120.066	6.10018	41591684	52388728	47049348	61105452	46355928	28395608	387760	35626708	9466024	4.06863e+06	1.28347e+06	4387364	1.38195e+06	2.24563e+06	1.72138e+06	69645.2	2.54691e+06	2.25594e+06	2465909	2.93484e+06	3566271	1.4241e+06	816600	6.16772e+06	81112.7	2.4563e+06	4.33749e+06	89375	68119.1	67119.8	74731.7	55044.9	51759.7	76981.3	45474.8	79455.8	131474		68.0654	85.7349	76.997	100
L-Tyrosine	OUYCCCASQSFEME-QMMMGPOBSA-N	positive	Y	11.25	0.152534	182.081	4.05592	92982360	88071520	61407264	81975200	67901888	36796060	657265	57718404	30849230	9968584	2.75424e+06	10128298	2795819	5337895	3.83355e+06	72379.8	6.53116e+06	3.86902e+06	6508936	5.8486e+06	4.93535e+06	2.13194e+06	2.38757e+06	11707566	93255	5.59867e+06	8289877	29705.2	42952.9	36571	44802.2	19834.3	14434.9	27326.9	7440.79	42755.9	36139.1		100	94.7185	66.0418	88.1621
L-Valine	KZSNJWFQEVHDMF-BYPYZUCNSA-N	positive	Y	10.51	0.155064	118.086	6.22026	131410272	120720528	104801936	122286760	36718660	4687491	2.63463e+06	82394352	22414390	11459464	3.84732e+06	12421463	5.13324e+06	7.39585e+06	5352631	1.32699e+06	8.17433e+06	9430716	7.43601e+06	8962072	6149412	5.38581e+06	3.98785e+06	17611840	1.33944e+06	8177789	15872522	966910	677953	842945	790172	430654	975192	848664	1.13969e+06	515901	991220		100	91.8654	79.7517	93.0572
Leucine/Norleucine	ROHFNLRQFUQHCH-UHFFFAOYSA-N	positive	Y	8.84	0.0586532	132.102	4.90724	125941904	77634928	74346992	100234976	111450912	95740720	928149	61083644	288944704	23648436	7609613	24990002	9810306	14027230	11101983	400186	16062359	12942781	15913491	20711236	12945926	12385450	6.44807e+06	35504760	528739	15398339	10372362	310320	194848	192942	171488	199144	75587.8	242997	268692	397286	823136		43.5869	26.8684	25.7305	34.69
Nicotinic Acid	PVNIIMVLHYAWGP-UHFFFAOYSA-N	positive	Y	5.35	0.283083	124.039	5.81219	366549184	320191296	273024000	352885056	369645216	238614944	318661664	281336544	76218168	13280855	2.84785e+06	14293338	4390664	7.95077e+06	4.27326e+06	7330588	8624502	10620674	7.30504e+06	7366673	12302714	3.59547e+06	3.17048e+06	21856600	15374529	8616818	128975592	153717	593362	94132.6	104738	77281.1	1513898	3.05829e+06	7.1536e+06	41414.5	87607.8		99.1624	86.6212	73.8611	95.4659
Orotic Acid	PXQPEWDEAKTCGB-UHFFFAOYSA-N	negative	Y	7.42	0.534958	155.01	11.9658	718490816	499445184	479360736	714300480	617563648	276410304	453231200	337169248	132245608	116857464	699964	71840720	4.73239e+06	59017036	847147	30725934	35070872	87568936	24099222	17702256	100254920	2.63091e+06	25747472	51593268	56857832	11405690	0	7490.69	31838.1	113292	7749.91	13527.7	134151	24942.4	34135.1	10508.4	13294.4		100	69.5131	66.7177	99.4168
Pantothenic Acid	GHOKWGTUZJEAQD-ZETCQYMHSA-N	positive	Y	6.54	0.0572641	220.118	3.58077	517298080	348805696	402290336	407898176	386022976	369566272	200537744	288153952	509195840	72889224	26715088	66053084	23412412	39618236	39407384	8087967	57647632	141051296	34684460	44992236	59501748	26223434	15242349	66426724	1031255	54396140	233939248	552528	43347.6	104547	26874.3	54874.1	34588.2	27748.7	61317.1	49765.5	77315		100	67.4284	77.7676	78.8517
Raffinose	MUPFEKGTMRGPLJ-ZQSKZDJDSA-N	negative	Y	14.79	0.331438	503.162	5.07718	45515436	65137452	46672744	53163344	53656988	39581036	38284984	35624732	7723655	6.70196e+06	1.30153e+06	3.71571e+06	1.11054e+06	2.11741e+06	1.59642e+06	2185508	2.40531e+06	5.18609e+06	2.50535e+06	4137491	5.40326e+06	1.15946e+06	968450	3.67802e+06	3.47319e+06	2.2334e+06	148574	130478	127458	137209	118334	118894	120112	193781	122036	114763	123069		69.876	100	71.6527	81.6172
Riboflavin	AUNGANRZJHBGPY-SCRDCRAPSA-N	positive	Y	4.27	0.1724	377.146	3.54546	1.51719e+06	66991596	985867	174538	106425	1.21855e+06	5.78315e+06	41974916	31928.3	167365	72589.2	903766	19093	46775.1	7.31513e+06	4.16167e+06	22802996	48109	315174	194368	2285250	332040	43629.5	16108532	17984072	71734240	136720	3897.37	0	3979.89	0	0	0	0	0	0	9883.46		2.11501	93.3886	1.37433	0.243312
Shikimic acid and/or isomers	JXOHGGNKMLTUBP-HSUXUTPPSA-N	negative	Y	13.08	0.211742	173.046	11.0623	47126468	55751864	60128908	46186508	49123092	35129516	30318766	26276822	5.95413e+06	5.19932e+06	1095633	4.02911e+06	1.44631e+06	2.02444e+06	1.54253e+06	2.1497e+06	2.44767e+06	8296183	2501309	3.92824e+06	4.07709e+06	1.13953e+06	949133	5369093	3.76409e+06	2.59688e+06	9674.06	22321.3	12770.3	10146.9	11639.9	4152.91	28741.8	18299.6	9561.72	6449.7	46952.6		78.3757	92.7206	100	76.8125
Trans-4-Hydroxyproline	PMMYEEVYMWASQN-DMTCNVIQSA-N	positive	Y	12.6	0.0244974	132.065	4.90253	156962432	163268528	142192080	186506832	135086592	100479112	36075024	110994672	22324626	13026056	4505748	15186443	4738460	7.5278e+06	6194004	1.02258e+06	8938756	5651654	9295151	10062360	12173763	3.91864e+06	3216633	22569532	2.40933e+06	8624722	10384218	6649.7	2356.32	27163.3	3782.65	0	4644.17	12637.9	5549.44	0	32685.3		84.1591	87.5402	76.2396	100
Uracil	ISAKRJDGNUQOIC-UHFFFAOYSA-N	negative	Y	1.23	0.0403878	111.02	18.0646	119829488	120731800	38125264	118720440	112392408	32209618	150310080	97761336	48562860	34713556	7.11067e+06	22739850	9270654	12935995	10328569	28255700	16590331	35256664	16927850	31629308	15737092	12450061	6.79583e+06	33216116	26311418	18737100	31497668	1.01813e+06	60699.7	177436	55942.3	91638.4	91301.8	1.02901e+06	4708990	77234.7	1202678		79.7215	80.3218	25.3644	78.9837
Uridine	DRTQHJPVMGBUCF-XVFCMESISA-N	positive	Y	2.68	0.238624	245.077	3.04589	16353493	18887126	11077913	15776926	18199832	11261346	358561	22442120	41998616	13378733	8014372	14861263	9398150	11735912	8175653	477136	14637852	15597643	10819121	9213931	13610977	6412202	7673404	13200040	385585	7312372	25989532	21317.7	33107.8	29017.4	25965	62856.1	15031.5	37409.7	28620.2	101439	74423.6		38.9382	44.9708	26.3769	37.5653
Vanillic Acid	WKOLLVMJNQIZCI-UHFFFAOYSA-N	negative	Y	1.36	0.0875608	167.035	8.92251	41622672	25542390	11378908	5.93588e+06	8.2749e+06	16746621	24331802	22677388	13775276	14079350	579055	9109699	265592	706203	985719	5.51315e+06	5166719	9115290	5.64128e+06	2893402	9957850	168577	408646	5.88554e+06	9175510	3538711	7886497	75582.6	64827.2	521841	45710.3	67994	69392.3	85351.5	60068.6	49778.8	942326		100	61.3665	27.3382	14.2612
[truncated: 33 more columns]
